# Supplementary material for: Pharmacogenetics Meets Metabolomics: Discovery of Tryptophan as a New Endogenous OCT2 Substrate Related to Metformin Disposition
Source: PLoS One. 2012 May 8;7(5):e36637. doi: 10.1371/journal.pone.0036637 (PMC3348126; doi:10.1371/journal.pone.0036637)
Supplement: Spreadsheet S1 — Statistical result-normalized data, Student's t -test, ANOVA, rCCA. (XLS) [file pone.0036637.s004.xls]

## Sheet: PK paraters and metabolite
Raw Data
	Reference1	Reference2	Reference3	Reference4	Reference5	Reference6	Reference7	Reference8	Reference9	808TT1	808TT2	808TT3	808TT4	808TT5	808TT6	808GT1	808GT2	808GT3	808GT4	808GT5	808GT6
Cmax	1.1881	1.4427	0.93	1.8542	1.4577	1.9613	1.416	1.2378	1.3131	1.9664	1.9872	2.6444	1.5013	2.3029	2.4604	1.4657	1.99	1.5351	1.3532	1.9015	1.6266
Tmax	1	4	3	3	4	2.5	2.5	2	2.5	2	3	1.5	2	3	3	3	3	3	2	1.5	3
AUClast	5.5243	8.4555	6.3358	8.657	8.1337	7.6379	7.5394	7.6715	8.6695	7.7812	11.2391	12.4249	15.541	14.854	15.1815	7.7342	7.2229	10.0826	9.7539	13.5175	9.2201
AUCinf	5.7069	9.2085	7.0685	9.1288	8.587	8.0595	8.6078	9.0152	9.3217	8.3518	12.2436	14.3729	17.443	17.117	16.9794	8.0393	10.446	15.0984	11.3078	14.2213	11.4401
T1/2	2.06786	2.63154	3.1957	2.45971	2.36569	2.85481	3.54189	4.41776	2.85363	2.47995	2.24756	2.91851	3.39445	3.34047	3.32764	2.18383	2.46847	3.64048	3.40948	2.70549	4.40373
Ke	0.3352	0.2634	0.2169	0.2818	0.293	0.2428	0.1957	0.1569	0.2429	0.2795	0.3084	0.2375	0.2042	0.2075	0.2083	0.3174	0.2808	0.1904	0.2033	0.2562	0.1574
Cl/F	87.6137	54.2977	70.7362	54.7715	58.2279	62.0387	58.0867	55.4616	53.638	59.8675	40.8376	34.7878	28.665	29.2115	29.4474	62.19	60.612	33.1162	44.217	35.1586	43.7058
Vd/F	261.385	206.106	326.051	194.331	198.721	255.521	296.868	353.43	220.785	124.865	132.417	146.484	140.41	105.61	141.362	195.94	226.566	183.15	130.83	137.256	277.648
Cl/F/kg	1.01288	0.798496	1.13724	0.892044	0.610355	0.906999	1.29082	0.665806	0.865129	0.991184	0.558654	0.602908	0.5733	0.621521	0.495747	0.830307	1.13932	0.456775	0.686599	0.491729	0.593829
Vd/F/kg	3.02179	3.03096	5.24198	3.16499	2.08303	3.73568	6.59706	4.24286	3.56105	2.0673	1.81146	2.53871	2.8082	2.24702	2.37984	2.61602	4.25877	2.52621	2.03152	1.91967	3.77239
Clrenal	0.644509	0.50174	0.741817	0.454325	0.47508	0.497251	1.05685	0.529313	0.439825	0.465973	0.201435	0.236638	0.211527	0.345093	0.247138	0.205117	0.365462	0.313307	0.261474	0.466795	0.263296
Clcre	0.0722775	0.103941	0.136013	0.101824	0.069434	0.0945614	0.130133	0.0743337	0.0965806	0.104702	0.0810944	0.0811092	0.09624	0.123064	0.0905051	0.058478	0.12406	0.0988138	0.094472	0.0678042	0.0782609
Clsec	0.572232	0.397799	0.605804	0.352501	0.405646	0.40269	0.926715	0.454979	0.343245	0.361271	0.120341	0.155529	0.115287	0.222029	0.156633	0.146639	0.241402	0.214493	0.167002	0.39899	0.185035
xylulose	10231.8	32001.9	31655.8	58258.1	9595.83	87527.3	35447	32903.3	19205.1	14205	19682.4	37365.9	28402.2	17489.4	74209.9	70025.8	13039	7560.69	10323.6	16772.6	14380.8
xylose	97464.9	161905	205710	67154.5	266301	123677	99825.1	49518.2	78469.3	60235.5	39223.2	229008	65504.2	27201.2	132495	115062	166883	31136.7	39562.9	110844	42430.4
xylitol	58241.3	245676	9277.68	68978.1	13152.8	3759.06	209161	32986.1	106848	97341	79376.2	6346.08	21093	9248.07	68184	20668.5	5544.88	39256.4	2542.54	1615.28	1914.4
xanthosine	3860.48	21350.5	19497.6	7285.1	10735	8810.2	9449.28	6056.52	11115.5	4687.5	2024.29	6860.88	5026.34	3523.83	6081.75	4393.2	4282.08	1996.49	3250.26	3519.09	3791.2
xanthine	16263.2	67035.7	48618.2	131706	15156.5	40141.9	80464.3	11380.8	16951	28561.5	8300.71	8424.78	42711.8	28653.6	20878.9	4752.72	12233.8	5949.48	3553.94	4216.32	10055.2
valine	150043	307794	229590	289905	109417	130839	225216	175440	123679	90916.5	46181.7	402179	159893	94933.6	130246	126701	174597	60394.4	45909	105978	82832.8
uridine	1519.6	2125.38	2448.18	3699.28	2234.91	1463.82	2980.8	1872.06	2542.7	1760.25	486.75	1464.06	1495.44	1208.88	1452	1116.08	1284.8	762.39	542.1	925.98	871.2
uric acid	289967	417064	198734	747274	159533	162464	566384	167116	275361	198271	119981	157604	168573	239048	144516	145704	135604	77478.7	72721.7	170106	116952
urea	177991	754316	472747	554073	285677	267837	2.95226e+06	325184	844340	311846	230673	321871	285213	578134	84245.2	145025	381182	152485	40285.7	207393	332862
uracil	159333	624289	307435	575321	124993	136535	317030	202460	109151	112361	61727.6	69528.4	174325	238510	138621	157123	130212	57691.8	85862.4	110249	48265.6
tyrosine	768849	583211	4.73879e+06	665145	452387	519316	962041	900330	796694	373392	182347	428460	693118	570335	492955	605347	793341	447614	118719	426819	639630
tryptophan	314079	480800	604217	419721	316054	401217	540098	444106	421808	157968	118856	205957	322308	243856	331893	383807	464380	278420	97588.9	251465	266378
threonic acid	131527	339871	351466	59180.5	257053	193790	334643	286205	207111	178360	53850.5	200793	137412	120487	189655	219056	167065	89291.2	76854.4	94459.1	202126
threitol	330804	395379	539865	174551	446477	266428	273845	451331	84989.2	104562	101556	304476	130033	150949	221200	279118	245354	105805	178005	137780	129435
taurine	976371	852775	955637	845369	175588	342279	1.22862e+06	361163	420705	382387	18091.2	468657	334327	456585	311168	314968	68303	107857	312.52	234366	113486
tartaric acid	1927.92	21177.8	7475.04	4304.04	27548.9	5351.84	33442.6	21167.5	23011.2	7095	2973.6	52866.1	7092.8	4559.52	5301	5162.08	97717	2783.39	2462.72	22693.2	1163.2
sucrose	4844.16	25330.6	1024.86	14093.6	17703.3	11831.5	9485.28	132278	10440.6	19930.5	34.81	116186	2558.12	5722.86	12415.5	23026.6	44110.9	3741.86	115311	13063.1	17443.2
stearic acid	95881.5	220422	223597	161249	75232.1	142191	244866	241601	200128	130819	106966	158021	88950.8	121641	96571.9	98969.4	117254	54508.5	60279.7	88899.6	91423.2
sorbitol	349100	465331	1.0902e+06	607956	461914	230060	582129	681927	269819	250073	94067.8	2.60271e+06	157040	169494	283524	438919	547676	161460	150658	212859	263059
serine	535417	927740	744776	1.51243e+07	304349	423396	1005588	656148	302716	216884	114913	366872	497813	257770	347482	602405	637033	299586	202760	378202	511498
saccharic acid	23913.4	125823	114180	52517.6	77538.8	14190.6	113856	29643.8	56515.6	39222.8	17254	27656.5	27044.4	35837.2	65833.5	49126.6	25186.5	20265	7115.94	19678.6	40065.6
ribose	20663.7	50586.4	74847.8	38151.6	31036.9	49622.3	57306.2	44968.8	50865.3	30393	13649.6	40371.2	27500.7	21510.8	43947.8	26192.3	21830.2	12729.3	15911	20822.3	22694.4
pseudo uridine	1.36562e+06	3.73579e+06	2.59465e+06	1.84351e+06	1.66228e+06	1.70459e+06	3.07803e+06	1.85155e+06	2.11059e+06	1604802	566425	1.70516e+06	1346051	1.07409e+06	1.38327e+06	1.36266e+06	1.30162e+06	753628	718030	821577	966948
phosphoric acid	2.08562e+06	4.68716e+06	3.03386e+06	3.99536e+06	2.44997e+06	1.55705e+06	2.43927e+06	2.99308e+06	2.22935e+06	3089436	1.70587e+06	2.77394e+06	1.57965e+06	1.72565e+06	1287954	2.12686e+06	3.0678e+06	1.51106e+06	837870	2.09585e+06	1.32036e+06
phosphoethanolamine	33725.3	91826	85997.8	29001.5	94754.2	51911.4	25076.2	157493	56060.7	37245	16941.8	179654	36009.6	53740	46563	78874.9	81166.8	24254.6	8998.34	53769.1	57041.6
phenylalanine	117739	252067	114336	165352	100078	112261	245611	109778	133760	89908.5	34703.2	68870.1	141855	101723	137502	179399	178082	83733.5	10355	55913.8	86132
palmitic acid	10909.8	15406.8	15160.6	16519.3	8575.32	12317.5	27456.5	20452.4	17756.6	13563.8	9147.95	15499.4	8929.24	10448	12224.2	9634.24	12256.6	7309.57	4098.64	10761.6	10382.4
oxoproline	1.79848e+06	4.50968e+06	3.47486e+06	4.67335e+06	2.38708e+06	2.12228e+06	3.59216e+06	3.06109e+06	2.5942e+06	1656213	856604	2.0696e+06	2.033e+06	1.58348e+06	1.31446e+06	2.26885e+06	2.43029e+06	1.15513e+06	404377	1.60603e+06	2.2583e+06
N-methylalanine	30967.9	74726.2	41248.4	102605	30254.4	22690.1	43696.8	59594.3	32912.2	19632	19863.5	23570	34514.2	25504.5	21816	47885.6	37993.1	29473.1	10868.5	32863.8	46134.4
N-acetyl-D-mannosamine	9886.68	41177.2	85209.5	27553.1	24811.7	16703.4	64573.9	206761	17169.1	19267.5	6651.07	40996	26151	14752.2	57499.1	28785.7	32116.5	8061.21	1540.24	1984.33	23960
N-acetyl-D-hexosamine	63864.4	341241	439542	185078	218326	131367	216158	220864	490142	221616	19008.6	223891	38080.4	98838.4	154708	121563	200379	248240	91160.9	143685	194810
mannitol	1.20975e+06	1.80092e+06	1.68318e+06	447011	558943	2.24713e+06	1.64951e+08	1.72202e+06	1.12066e+08	808136	572587	1.75607e+06	528314	270439	636334	890911	805228	387615	265311	1.11748e+06	513210
maltose	2228.36	12657.9	7420.23	12057.7	4748.58	3972.96	6395.04	2473.12	4213.08	3080.25	1312.16	5403.84	3582.98	3462.42	5918.62	4572.4	3273.6	863.87	3831.62	2301.53	2885.6
lyxitol	208950	535019	566442	402166	1.52943e+06	887180	3.84666e+06	977945	264601	288344	96202.4	330020	855729	216931	1.48527e+06	339049	331162	91747.8	114870	27072.4	184666
lysine	768723	147281	128349	220052	66355.9	230833	305679	895687	217413	95216.2	162722	121684	1.86352e+06	221970	192555	614039	958545	202737	32493	111820	302582
levoglucosan	91549.5	33908	190792	29384.7	121799	17390.4	67381.9	163080	10323.1	27642	18083.5	107124	9056.96	15992.1	22235.2	51975.3	41708.5	12547	11329.8	32780.2	12945.6
lactic acid	21530.8	132082	22244.2	65603.2	30637.4	9244.2	64350.7	38626.9	24563.1	17418	7333.7	13554.8	21244.3	14514.1	13258.5	14698.9	19386.4	20531.6	5680.74	26931.5	19237.6
isothreonic acid	388731	1.08743e+06	895306	749751	566751	496104	1030860	534085	694230	586204	241549	624096	451644	373897	364070	428366	596432	273626	238132	413132	500140
isoleucine	53632.6	106962	89235.9	107003	37017.1	43563.1	76196.2	58805.5	27176.3	22662	14254.4	36366.7	44246.3	24530.9	41675.2	52465.3	59614.7	18.92	14689	37101.4	24678.4
isocitric acid	191764	736132	530133	329936	385263	184974	364971	291931	340558	279996	116813	319051	156614	180679	214953	267868	215572	141342	105480	172373	174958
inulotriose	2114.1	7036.4	7769.97	5538.91	3109.14	4015.12	2321.28	7787.54	5035.58	924	815.38	22759.6	1248.68	914.25	675.375	5285.84	22235	417.96	29206.1	3685.62	15650.4
inulobiose	35170	142064	108607	135688	118742	73114.1	88352.6	306607	72778.6	92580	24254.9	339464	57898.1	31480.6	86716.9	56524.7	83978.4	17733.2	141043	36241.9	46684
inositol myo-	85716.5	259454	96199.4	273582	162232	96573.7	181228	132481	119964	70164	31013.9	69377.9	82579	99743.6	64938.8	105966	109298	32791.4	35960.9	49917.5	105866
indole-3-acetate	11821.6	52973.9	46694.6	247163	36544.5	25106.9	55003.7	124237	138621	11822.2	14720.5	33368.4	33543.2	7380.24	23897.6	87551.5	9784.72	5252.02	3282.76	43073.9	33784.8
hydroxylamine	11035.1	21333.4	16664.8	27703.9	17575.7	10094.8	35107.2	17894.9	22844.8	18571.5	9887.81	18930.6	10991.4	17586	9949.5	13977.6	16522.9	11435	5749.64	13010.1	13189.6
hippuric acid	2.54766e+06	5.87594e+06	2.33687e+06	5.66272e+06	3.2957e+06	2973396	3.82762e+06	1.78093e+06	2.56727e+06	2.561e+06	1.26438e+06	2.55859e+06	2.8348e+06	3.30674e+06	985786	2.48509e+06	1.57028e+06	393069	774528	1.85423e+06	448186
guanine	1730.14	5213.6	7668.18	14056.2	2967.69	4654.34	3196.8	1293.14	3064.4	5574.75	1015.39	1081.86	3109.92	3231.27	2763.38	412.72	834.24	674.24	401.18	320.25	576.8
glycolic acid	157860	577426	285069	303862	166008	161496	356201	190369	216368	133592	63810.3	102333	164200	119703	130222	229954	130039	77412.5	40091.5	150649	181130
glycocyamine	593516	1.77409e+06	1.01527e+06	2.17511e+06	531811	581352	2.25241e+06	2.20504e+06	704329	972559	316850	525041	2.03178e+06	875440	658754	674695	733660	341661	72234.2	512196	526708
glycine	646144	2.55693e+06	1.75301e+06	3.86782e+06	819482	1.00465e+06	2.92259e+06	2.13921e+06	970777	657940	446562	816602	759267	1.11423e+06	781500	451101	704928	698673	478933	868697	84156
glycerol-alpha-phosphate	20572.6	89505.9	58124.7	42467.7	98024.2	10217	21723.8	89373.4	35773.6	40306.5	13938.8	81522.5	12148.9	27177	23872.1	55978.2	54378.7	14113.5	9021.22	42118.7	46952
glycerol-3-galactoside	79298.8	219176	286934	56071.3	201023	352893	526419	422776	186436	80414.2	23169.3	337741	53112.9	94467.9	104655	232426	232298	37552.3	108513	150075	772852
glutamine dehydrated	31320.6	5931.45	7618.59	9238.2	3100.86	20367.6	36211.7	92613.3	7131.78	19122	856.68	4420.26	96567.5	46044.4	8827.12	77438.5	86812.9	10979.6	375.7	37785.2	7586.4
glutamine	168355	23118.2	20928.7	10240.8	13159.7	73140.8	181922	80197.6	102084	74675.2	21220.5	13210.9	170183	100697	67202.6	15424.1	257367	102615	5089.76	84902.8	89960.8
glucuronic acid	232410	651052	525196	233764	453373	403660	577993	608657	418706	310518	110646	455155	258800	161209	364034	506648	235455	130802	166944	279950	218975
glucose	498274	1.45453e+06	1.02693e+06	948295	627501	733449	1.15968e+06	927402	659071	508171	190446	602853	613311	395445	519832	637501	514656	236564	274464	351852	612370
gluconic acid	132090	258857	214163	233214	162937	207824	361051	295026	178208	133886	55450	150403	161934	117802	192439	225999	145216	48599	78039	84094	117846
fucose	261408	625926	763679	644222	233604	458497	412482	474841	499881	401635	103427	187836	397685	374457	425224	414338	228854	150877	152449	219722	173859
ethanolamine	1.14193e+06	1.9946e+06	767097	1.49462e+06	1.2323e+06	1.24331e+06	2.92813e+06	1.59042e+06	1.47355e+06	794219	544669	1.22902e+06	829579	1.43432e+06	1.13952e+06	963276	715683	1.0357e+06	594050	746181	604748
erythritol	226357	858802	408958	786031	372082	400014	819536	147251	508669	484782	281591	630942	382209	346202	212663	370724	485325	169554	184730	394565	447644
cystine	53231.2	160421	128569	109222	74240.5	62949.8	97194.2	144881	98135.1	55432.5	22243	61627	264348	28646	59188.1	123790	64200.4	26349.1	12935.5	38264.7	65114.4
cysteine	123553	521462	378576	223284	164184	152088	266376	266766	158777	137467	47867.9	188309	199205	101429	201999	151134	156129	104798	55293.9	124128	90801.6
creatinine	834712	3.91664e+06	2.7707e+06	4.89896e+06	819928	1.59063e+06	5.19825e+06	3.84825e+06	2.99882e+06	4.10058e+06	2.24171e+06	2.23611e+06	1.33801e+06	1.49048e+06	812852	2.14147e+06	2.96064e+06	1.69306e+06	1.21767e+06	1.87536e+06	2.94314e+06
conduritol-beta-epoxide	87283.6	255817	133261	140692	120030	175954	313818	175079	125502	119318	46002.3	82393.7	141730	127627	92425.5	118395	237059	65534.2	78742	56151.1	63492.8
citrulline	70413.2	78438	122282	147124	38526.8	79585.7	161065	90618.2	84308.6	68653.5	21669.5	40327.6	121678	66936.2	85059	26876.1	80002.6	40398.1	14457.8	35387.3	41231.2
citric acid	824429	2.47425e+06	2.1685e+06	3.72485e+06	958712	1.14361e+06	3.30231e+06	2.72126e+07	1.89867e+06	1.41063e+06	1.16784e+06	1.41332e+06	1.38241e+06	1.49277e+06	738709	1.13967e+06	1.5869e+06	440781	238120	1.05443e+06	1.46403e+06
citramalate	26091.9	60485.6	46552	49097.3	74201.2	24460.2	66456	54389	27009	38714.2	3734.11	24525.5	38694.2	11391.2	28883.2	25102	20571.8	12464	10532.9	20353.3	15289.6
butane-2,3-diol	3577.44	6164.2	4899.84	19362.8	32959.2	14587.4	18753.1	45526.4	168016	5816.25	8579.78	58978.9	1329.28	2931.12	7242	56054.9	5800.96	4920.06	5057	27509.8	16841.6
benzylalcohol	48485.1	822050	215717	266923	217765	136248	291547	15652.2	1.43845e+06	71672.2	172128	129728	216491	785713	23534.6	255102	356898	3636.51	73378	213366	113730
azelaic acid	1606.02	3513.3	3710.55	2281.51	2443.29	1168.7	4262.4	8882.24	2064.24	1453.5	521.56	6938.88	640.46	759.69	1865.62	21052.6	2379.52	585.66	2025.4	3496.52	5521.6
asparagine dehydrated	113878	294363	204147	126370	122218	140798	229995	204731	103458	70838.2	29178.4	104326	109343	62923.2	170280	151076	115540	91747.4	73349.1	55738.1	53452
arabitol	311106	701379	687931	361822	435183	342639	663623	210197	297517	268876	103646	338881	341678	230250	355898	448204	194567	166124	71778.7	194554	241351
alanine	710635	1.79196e+06	576057	1.7428e+06	646262	305682	1.06372e+06	1.46053e+06	802962	348610	139427	556124	690855	367032	316150	684995	1.02816e+06	360941	263832	653227	931506
adipic acid	10337.9	89654.1	79812.1	29236.5	35448.8	36554.6	36063.4	47997.1	46946.4	19493.2	12614.2	46587.1	12989.6	17732.3	14569.9	80867.9	122210	15403.9	96329.5	35600.2	20368.8
adenosine	5106.32	17265.2	11348.3	10041.9	2950.44	12188.6	15649.9	7396.4	11423.8	4969.5	2693.35	4986.54	4095.72	6488.07	7254.75	4973.92	4751.12	2988.07	4719.26	3276.92	3894.4
aconitic acid	48374.9	570580	414920	239179	393130	209815	237663	349053	221315	126516	71820.7	201235	139172	151606	194159	246402	187086	73935.9	119201	62999.6	116974
6-deoxyglucitol	19062.9	83317.2	80422.8	20219.9	68635	81425.8	51448.3	102631	49205.2	50715.8	16422.1	45150.3	20530.1	51774.1	95520	54981.9	13534.4	29475.2	78954.2	25263.8	35974.4
3-hydroxypropionic acid	33416.7	56331.6	27159.7	50130.6	10827.5	17294.3	118642	94676.4	24043.3	10040.2	6005.61	11340.4	7851.06	8745.75	9784.88	23719.4	22745.4	10956.8	34014	15184.1	44334.4
3-hydroxy-3-methylglutaric acid	24201.7	73339.5	71829.8	39124.8	37899.6	43248.7	66489.1	58801.4	48472	30298.5	11948.7	31714.8	32494.2	28989.7	28050.4	36058.4	37430.8	15362.2	24578.6	21803.2	18032
2-hydroxyvaleric acid	246637	598628	203301	433625	236847	257412	326856	253396	269090	121036	80628.2	159675	155308	140490	219936	267640	159540	92627.2	100770	232816	215332
2-deoxyerythritol	47218.4	56686.9	168336	220350	80733.4	114694	316168	159760	159482	160704	104816	124747	82031	80989.4	103232	109014	198795	76400.2	120502	91587.8	36546.4
2-aminoadipic acid	15435.5	22639.2	13176.1	6302.53	11842.5	13996.5	23231.5	33995.6	25212.7	13003.5	6766.12	11262.4	25775.9	20416.4	9611.62	55256.3	28909.8	9761.43	2062.84	21174.9	18290.4
269689	16963.8	12536.7	16322.9	24159.5	85847	13783.2	58826.9	96983	93493.3	76800	36772.3	25750.9	72058.9	15561.6	3537.38	7310.24	9081.6	8573.34	6068.14	18119.4	61297.6
269667	6114.94	8793.05	9316.83	5919.39	8610.51	4157.72	9290.88	18880.5	3818.28	4542.75	1389.45	4988.1	5554.58	3000.12	5972.25	4732	4906.88	4206.26	1324.18	6163.44	2002.4
269656	28149.1	60866.6	29428.6	89758.7	19366.9	27666.9	26196.5	44556.3	10412.4	10464	5353.07	15769.3	29223.1	11484.4	16513.1	56227.4	34841.8	21099.7	7785.44	26186.7	36780
269648	1933.72	4323.03	4458.75	8848.38	849.39	1874.88	4564.8	3412.02	5199.14	2277.75	664.93	1290.12	2533.94	2784.15	2196.75	2966.88	1602.48	619.63	2052.18	2186.85	2065.6
269631	12202.6	29974.5	33371.5	13255.2	2808.3	17114.5	2194.56	22461.4	38117.9	15805.5	4694.63	10914.5	12464.5	255.99	19603.5	32083	12237.3	3817.54	7245.16	15595.9	13319.2
269625	66608.9	173888	136848	181277	107398	73601.4	187897	130837	187668	129748	72195.9	123305	77681	80430.5	60341.2	75719.3	99243.8	77692.8	26058	75966.3	92706.4
268610	5747.22	7308.35	8611.26	1873	5482.05	6091.5	12343.7	6996.24	8951.62	1512	765.82	18128	2148.3	3105.69	3342	4436.32	6797.12	479.88	3515.2	3466.63	17106.4
268215	10319.4	24424.1	7836.96	6974.04	5020.44	4359.22	16693.9	774.08	8465.64	5832	3552.39	8218.08	5240.24	4791.36	1848.75	2226	13685.8	1936.29	3802.24	6558.11	4009.6
268188	2632.04	5002.9	18563.2	5872.66	1048.8	4953.18	7575.84	2199.24	2845.38	2070.75	556.37	5555.16	2659.8	603.06	1909.88	4236.96	1612.16	1663.24	1250.6	1390.19	2745.6
268167	287.1	574.525	1547.73	1293.62	4978.35	116.56	1280.16	657.64	423.94	4882.5	460.2	515.58	465	2547.48	7552.88	467.04	552.64	571.04	205.4	1137.65	238.4
268165	741.82	3791.38	1217.13	1569.96	4904.52	1540.08	2543.04	1227.54	1186.28	1061.25	497.37	2277.6	845.68	1141.95	1477.5	1800.4	1024.32	254.99	1154.92	1027.85	660
268148	7197.8	22502	20782.6	32779.6	29714.2	6648.26	15749.3	23571.7	24937.3	14595	27187.2	44329	3230.82	5878.11	5776.5	18933	3375.68	1204.43	6013.54	19108.9	12340
268141	18294.4	77141.9	195113	7649.55	37017.8	23222.7	36443.5	36601.5	98582.5	16029	10319.1	33370	16769.8	4190.37	30841.9	34741.8	45534.7	31079.1	21080.5	31567.5	17025.6
268125	1388.52	5734.23	4304.76	1541.92	2954.58	2278.5	3384	2379.64	4689.66	1489.5	838.98	3112.2	1488.62	1217.16	2838.75	1895.04	1540	1918.23	1034.02	2580.91	1692.8
268122	2870.42	3943.28	4858.95	1393.74	14612.1	1965.4	5705.28	2642.04	1692.94	7010.25	689.71	903.24	1436.54	1290.99	1184.62	655.2	2385.68	840.22	1743.56	724.68	8210.4
268120	5787.24	14254.1	10514.8	9049.97	9124.56	7191.38	12641.8	6619.86	12323.4	9671.25	3603.72	7114.38	7421.4	5215.71	4906.12	5341.84	7035.6	3322.18	2438.8	4819	5061.6
268113	9630.32	22167.6	9101.94	1133.41	9281.88	5654.4	28933.9	20298.3	5894.74	9762	5560.16	8314.02	11682.7	10808.8	5446.12	3325.84	17180.2	5542.27	4795.7	4945.27	3025.6
268110	24697	51813.8	60384.1	24433.2	64657.1	28820.7	56429.3	32873.8	73377.3	34195.5	5122.97	27524.6	16692.3	5555.19	32960.6	2595.6	13811.6	15371.2	13730.9	32397.7	9642.4
268108	9087.44	19309.7	9200.25	9625.35	3120.87	4389.6	22403.5	12075.3	12208.7	13554	1697.43	4123.08	16239.7	7941.9	4066.88	2275.28	10803.8	3375.5	2268.5	8793.76	17863.2
268106	10088.5	41794.6	36714.9	9768.19	23814.7	12347.9	25135.2	20974.8	19395	16653	6072.87	35617.1	12152	5256.42	18726.4	5113.92	10502.8	2795.43	6880.64	7166.89	13813.6
268103	7041.78	18760.9	38738.5	14520.8	15991.4	23364.1	21644.6	10653.4	4371.94	19649.2	1445.5	7417.8	18037	11922.5	20517.4	3402	5322.24	2349.95	2959.32	2971.31	7222.4
268100	21133.5	72294.6	81068.3	108501	239850	34122.9	69330.2	135898	101944	145731	23036	124275	44521.6	39276.9	67866.4	65134.7	51634.9	15201.4	20583.9	26985.2	41256.8
268093	385.12	5900.83	3385.17	447.225	2055.51	403.62	1092.96	523.98	2460.92	799.5	449.58	1454.7	711.76	329.82	289.875	930.72	212.08	111.37	241.28	409.92	176.8
268083	3000.34	22222.7	8451.18	29992.1	9534.42	2013.76	14866.6	12925.7	7415.66	4744.5	2033.14	4485.78	4448.5	3759.81	4081.12	15162	5193.76	1329.99	1121.38	6785.64	4626.4
268079	936.7	8578.68	6592.86	7708.29	10412.1	4454.7	4730.4	1427.62	11979.4	13193.2	2892.18	4427.28	6045	8427.66	1302.75	1863.68	5317.84	432.15	261.04	1994.09	1756
268053	4323.32	3210.73	5728.95	1437.8	1714.65	4597.92	7941.6	1973.74	4057.98	1988.25	4144.75	2296.32	3529.66	1437.96	3180.75	7630	4098.16	10591.8	2244.06	1562.21	7332.8
268050	14078.3	49847.7	55031.8	21360	28906.9	26157.8	36455	13879.3	32422.5	15969.8	8221.06	24710.4	11396.8	10448.7	27256.5	18775.1	5963.76	9561.48	11604.8	7347.45	7660.8
268049	1986.5	11164.7	12295.7	7310.46	10386.6	16183.9	9133.92	6737.12	18458.8	5277	4312.9	9321	6875.18	6343.17	11205	14376.3	5141.84	2314.69	3446.04	5832.21	4420.8
268042	373873	1.08443e+06	1.07217e+06	34908.9	358254	647260	274657	479090	339656	188695	28075.1	169856	243762	91013.8	515234	20569.9	318546	272118	160942	89770	177869
268038	98339	185116	188293	41047.2	106946	10160.6	184268	121344	96534.2	82644	22495.5	94612.4	73674.6	60635.1	20546.6	6442.8	117021	52686.2	21361.3	47945.4	56801.6
268026	3113.44	434.875	10682.7	1756.86	14537.6	1934.4	3774.24	4270.56	20246.7	471.75	4059.79	11164.1	3125.42	3436.2	1560.75	864.08	1906.96	564.59	2467.4	3739.91	2041.6
268025	5373.12	2022.48	4040.28	7294.44	2003.07	174.22	45826.6	710.94	6984.2	431.25	526.87	351.78	1885.42	2682.03	315.375	487.2	2697.2	641.13	118.3	782.63	228
268024	9259.7	10421.1	11129	2989.07	6524.64	2846.42	12817.4	14943.7	16173.6	5967.75	1790.65	10434.1	5678.58	6792.36	1751.62	2056.32	10227.4	4330.1	2638.22	5568.08	7070.4
268021	5420.68	11076.5	9335.97	9334.32	5372.34	6375.46	13903.2	5257.02	3207.28	3297.75	1976.5	3236.22	6064.22	3815.01	3751.12	5376.56	8507.84	5159.14	2546.44	2116.09	1146.4
268007	391.5	1604.75	1646.04	903.795	1135.74	735.32	835.2	829.02	1069.72	575.25	371.7	1127.1	612.56	489.9	886.875	564.48	533.28	208.55	457.08	493.49	528
268006	704.12	2185.4	1900.08	866.415	1523.52	766.94	486.72	728.16	1027.42	366.75	351.05	1127.88	451.98	373.29	832.125	778.96	439.12	177.16	505.7	176.9	567.2
268005	6831.24	70246.4	47662.1	72453.1	20863.5	4884.98	7754.4	42719.5	69075	12375	5936.58	6718.92	13939.5	2976.66	3071.62	37847	52715.5	25318.4	13178.9	3843.61	25880
267994	1371.12	5755.05	4903.32	2978.38	3338.91	1400.58	3134.88	1997.52	3251.46	1811.25	1000.64	3595.8	1463.2	1070.19	2707.5	2128	1419.44	546.96	1118.52	855.83	1276
267991	218.66	568.4	775.17	443.22	1130.22	592.1	738.72	764.24	648.6	118.5	75.52	588.12	363.32	389.16	2179.12	313.6	334.4	829.47	1581.06	292.19	246.4
267988	509.82	474.075	1822.65	591.405	1215.78	1421.66	5970.24	880.68	1007.68	1370.25	201.78	982.02	3090.7	990.15	2997	414.96	952.16	66.65	837.46	224.48	145.6
267978	9096.72	20918.1	26122.6	10320.9	27645.5	28416.5	17517.6	67021.9	27151.9	14160	16351.8	21459.4	38874	8458.71	34461.8	5857.04	4043.6	6678.76	5559.84	5643.72	2316
267972	45518.4	35326.6	59154.8	11387.5	20468.2	17529.3	21473.3	24854.2	29901.4	11215.5	9123.17	40216.8	8352.02	8241.36	32361.8	11551.7	13180.6	5239.12	4087.72	23569.8	9281.6
267968	303080	247341	235366	154702	213199	216587	172837	350212	416269	407234	180599	280685	288759	255049	269621	268376	376974	309827	48314.2	306288	259137
267958	773.14	5288.33	1422.45	575.385	999.12	1740.34	2478.24	1502.24	953.16	803.25	131.57	891.54	911.4	251.16	2610.38	2450	769.12	671.23	619.32	314.15	608
267946	716.88	472.85	825.63	1589.98	993.6	1434.68	1405.44	2248.44	1021.78	459.75	424.21	2334.54	610.08	1330.32	783.375	744.24	2423.52	424.41	445.64	1252.94	1230.4
267937	6647.96	24307.7	10775.8	7166.28	11890.1	13773.3	11282.4	15821.9	12470	10662.8	4759.53	12573.6	17388.5	7116.66	6766.12	8080.8	13801	5514.75	5327.66	7837.28	3144
267934	7362.52	23158.6	14600.3	21517.5	5133.6	6283.7	7032.96	14369.7	11390	3989.25	2050.84	5716.62	14204.2	6648.15	7995.75	10790.6	15052.4	5350.06	1613.3	5527.82	14034.4
267926	47594.8	174197	161399	81053.2	112945	79715.9	114297	117932	91725.2	69382.5	28607.9	82102	60934.2	51836.9	75417	78704.6	57452.6	33853.5	34999.1	47944.2	38078.4
267923	4524	5790.58	9959.76	2017.18	52188.1	5869.54	2024.64	51570.6	22937.9	5238.75	14342.3	42414.1	3076.44	1108.14	5720.25	47588.2	49748.2	3034.94	10402.1	11496.1	12744.8
267915	9966.72	14810.3	11324.8	18317.5	13783.4	9205.76	29491.2	13303.7	15001.5	14274	7437.54	9386.52	7004.14	12816.7	4020	5828.48	11429.4	7995.42	3651.96	2607.14	10265.6
267913	2324.64	5584.78	1799.16	602.085	1485.57	2597.8	3565.44	2379.64	1174.06	2251.5	768.77	2437.5	1513.42	1166.1	2078.25	2393.44	1211.76	1829.65	679.38	1522.56	1036
267908	3852.94	1293.6	925.68	5247.89	815.58	1257.36	4196.16	15070	3208.22	4201.5	1781.8	3068.52	4037.44	1889.91	1129.88	995.12	4920.08	3844.2	1022.32	2987.17	2243.2
267907	3963.72	8707.3	13226.6	3269.41	5118.42	5558.3	17062.6	7172.54	7806.7	4653.75	1293.87	4959.24	3369.08	2255.61	3614.62	4081.84	3552.56	3175.12	3022.76	2131.34	2611.2
267904	41911.4	58645.7	89524.7	84709.8	74266.1	47007.8	104943	36583.5	57704.7	42572.2	28184.9	59094.4	27426.3	35702.7	43735.1	56788.5	37231	15305.9	25788.9	37050.8	70113.6
267900	50236.7	99994.3	62001.4	72880.3	36674.2	76857.1	86022.7	57969.9	24731.4	37836	8362.07	79952.3	33936.3	27190.1	66615.4	42311.9	43731.6	42498.6	27165.3	28318.6	17278.4
267898	2975.98	397645	32813.8	134397	182204	54571.2	282378	257624	168328	9691.5	81108.5	191244	160466	107795	177024	1501.92	9168.72	3562.55	15017.1	3538	3149.6
267897	2123.38	32311.8	11405.7	17696.8	10528.7	4057.28	3839.04	2052.46	13054.7	2826	2774.77	8217.3	1948.66	2114.16	2172.38	3397.52	1552.32	578.78	2818.4	2432.07	1840.8
267893	352.64	6347.95	1949.67	3067.83	8791.98	6441.18	8409.6	883.96	11222.7	1782	220.66	9341.28	502.2	1010.16	1526.62	2420.88	5243.04	830.33	4257.5	1494.5	485.6
267890	3466.08	7987	8839.2	3432.28	2125.89	3243.84	613.44	4229.56	5150.26	3295.5	1926.94	7200.96	3049.78	2294.94	3621	3226.72	2192.08	921.92	3641.56	1957.49	2854.4
267886	1530.62	274.4	826.5	339.09	1559.4	193.44	344.16	900.36	319.6	675	126.26	2194.14	125.24	282.21	4689.38	480.48	2150.72	1962.09	1900.86	2547.97	963.2
267884	1658.22	5900.83	2502.12	7729.65	2014.8	2652.36	5293.44	3800.7	3934.84	3675	1475	610.74	3379	2176.26	1306.5	2401.28	2675.2	1770.74	1291.94	2641.91	8503.2
267882	1528.88	612.5	1347.63	2380.3	954.27	1511.56	954.72	12250	1331.04	759.75	648.41	1262.04	6643.3	1186.8	1033.5	4100.32	2376.88	1299.89	200.2	2978.02	1183.2
267880	3609.92	9120.12	6094.35	15947.9	2403.96	4379.06	12382.6	13554.6	1926.06	3294	1720.44	2052.96	12891	3530.04	3692.62	2815.12	4243.36	1940.59	998.66	3646.58	2749.6
267872	4029.26	6537.83	14170.6	2025.19	12611.1	5996.02	19311.8	4320.58	14798.4	2310.75	1849.65	7736.82	7299.88	3218.16	18868.1	2685.76	3805.12	9985.46	2459.86	3943.65	9406.4
267871	1494.66	2652.12	6535.44	1455.15	5254.35	1956.1	1249.92	6318.92	3889.72	1932.75	2208.96	6353.88	1349.74	1515.93	1374.75	5470.08	4651.68	1137.78	2459.6	4234.01	3168
267870	3148.82	14624.1	10726.2	35564.4	62108.3	4035.58	16123.7	12557.5	17056.3	24612.8	2947.64	10982.4	10596.4	11652	26799	9783.2	6186.4	2194.72	2419.82	9769.76	1769.6
267868	876.38	610.05	1893.12	365.79	4249.71	303.8	610.56	6024.54	2463.74	435.75	337.48	4420.26	237.46	596.16	11863.1	626.64	538.56	1738.06	224.12	6156.12	1760
267852	15568.9	14451.3	26098.3	2369.62	3917.82	14192.4	19772.6	27747.2	23081.7	16704.8	3977.78	9891.18	19492.8	13842.8	17737.9	12442.6	29360.3	8870.47	1158.82	21805.1	4972
267851	24123.4	78178.3	46099.6	25043.3	40051	22881.7	47605	43391.9	15072	23742	13853.2	5803.2	18349.5	15821.7	23893.1	28817.6	24978.8	14055	12499.8	21873.4	18348
267850	4329.7	4668.48	36175.5	21572.3	44819.6	8692.4	4397.76	7196.32	2747.62	79268.2	3227.3	11608.7	7641.5	39383.8	55765.5	3914.4	3829.76	6078.48	1544.92	15655	5507.2
267848	66260.4	76881	63490.9	31089.5	51834.9	39954.7	127369	71216.2	38660.3	64770	24070.2	69061.2	31898.4	31702	29885.6	38559.4	32548.6	17835.1	36530.3	31020.9	87488.8
267842	418.76	590.45	1316.31	365.79	890.1	522.04	449.28	1558	488.8	233.25	377.6	5192.46	104.78	80.73	529.125	4248.72	2615.36	25.8	1231.36	1113.25	1746.4
267838	2416.86	5713.4	6431.91	821.025	24295.6	626.2	5032.8	2485.42	1023.66	6890.25	505.63	970.32	797.94	1127.46	1043.62	565.04	1972.08	767.12	1293.76	298.29	3735.2
267835	2452.82	3534.13	7859.58	3524.4	4244.19	2956.16	4104	8261.5	15116.1	2367.75	1445.5	3676.14	1971.6	1034.31	2122.12	3296.72	4925.36	1543.7	853.84	2352.77	3438.4
267833	15923.9	43267	32349.2	9194.15	24134.1	13615.8	16820.6	18723.9	23052.6	16695	12080.2	17081.2	9037.74	21870.2	12079.1	9406.32	7033.84	6196.3	6101.16	8079.45	7317.6
267830	4561.7	11058.1	17567.9	12306	9603.42	10184.1	10872	6376.32	10388.9	5825.25	2446.73	8999.64	4475.78	2578.53	8394.75	4268.88	6086.08	1148.1	3701.62	3209.82	4426.4
267824	7816.08	31172.6	5574.96	14001.5	5537.94	16435.6	20348.6	18974	19813.3	10001.2	6943.12	15105.5	9451.28	7501.68	16565.6	26614.6	11210.3	8648.16	3234.66	6505.65	14231.2
267816	91112.2	780879	525363	59422.2	245934	63597.1	350454	73612.2	516976	342893	12872.6	274811	262383	337224	12762	150239	162529	101544	60820.8	131838	30657.6
267808	82860.5	189416	160866	55688.2	148616	177481	178046	226771	149860	80100.8	20952.7	148726	89667.5	107989	107235	85783	89531.2	54916.6	11171.9	105234	100620
267806	167742	591831	915920	1.12753e+06	28825.4	125034	109296	786223	90782.4	26191.5	8523.73	152502	511181	52644.9	117472	51560.9	27166.5	289979	3169.66	626833	109797
267805	88171.6	422913	485179	175322	306835	151521	121285	151693	131458	126482	121236	212772	69688	46037.5	175518	197422	102725	191430	68350.9	98970.1	104254
267787	2316.52	3335.68	5465.34	4676.51	4521.57	3239.5	4366.08	4671.54	4136.94	2650.5	833.67	4207.32	2773.26	1807.11	4858.88	3284.96	4330.48	1760.42	1153.88	2169.16	2306.4
267785	1447.1	3955.53	2873.61	1708.8	2132.1	1191.64	1425.6	1372.68	2392.3	378.75	924.53	3424.98	340.38	657.57	1691.25	1267.28	1084.16	427.85	757.64	1198.65	512
267782	1426.22	5484.33	6191.79	1708.8	4563.66	2519.06	4456.8	3852.36	3337.94	2316.75	782.93	3024.84	1752.74	1442.1	1588.5	2799.44	2825.68	1328.7	1349.66	902.19	1436
267781	945.4	1804.43	2924.07	6416.01	3129.84	1803.58	4564.8	17144.6	5715.2	861.75	551.06	2985.84	4664.88	1253.04	1116.38	4334.96	4175.6	174.58	245.7	1124.23	1341.6
267774	1767.26	12208.4	10373	6912.63	9364.68	2967.94	3104.64	3019.24	3624.64	2106.75	857.27	3474.12	1824.04	1616.67	3813.75	3461.36	2481.6	774.86	2364.44	2731.58	807.2
267771	5702.56	14316.6	10480	10821.5	7996.41	7731.4	9355.68	7564.5	5815.78	7942.5	2242.59	6832.8	4589.24	5079.09	4960.5	3315.2	3305.28	2153.87	2227.94	3576.43	4548.8
267769	14608.5	29686.7	26784.7	18815.5	21753.6	17780.4	33193.4	23076.4	17752.8	18552.8	4524.71	17923.6	17001	11607.9	28923.8	6312.32	20334.2	7402.45	8465.6	10374.3	9121.6
267768	294.06	9752.23	9570.87	6847.22	8998.98	7496.42	7992	7703.08	7525.64	5135.25	1852.6	6115.98	4617.14	3165.03	7713.75	576.8	2966.48	1614.65	2898.48	563.03	4374.4
267765	11566.4	3433.68	16423	6974.04	3723.24	12594.1	30083	8567.36	12484.1	9938.25	10506.1	7076.16	9457.48	12284.8	9247.88	12689.6	12673.8	4559.29	3797.56	7025.98	11564
267763	3377.34	3405.5	4855.47	6552.18	3494.85	10355.2	6582.24	27114.1	9370.86	2285.25	2041.4	16280.9	5170.8	17990.4	5121.38	8714.72	9746.88	3777.12	371.54	5100.21	9965.6
267762	3377.92	8122.98	11690.2	13843.9	12433.8	9834.44	5780.16	779	5649.4	13128	1828.41	6140.94	7733.26	6635.04	5162.62	4525.92	2933.04	352.17	3370.9	4808.63	1383.2
267760	9807.22	17343.6	36964.6	3017.1	25320.9	12075.7	16593.1	33634.8	47296.1	10347.8	8320.18	27916.2	6755.52	4791.36	19973.2	16478	9420.4	3795.18	3214.64	7421.26	4871.2
267759	5456.06	13086.7	6893.01	754.275	1631.85	7043.82	11473.9	7009.36	2265.4	4146.75	1950.54	3121.56	4141.6	3489.33	6989.62	4418.96	3791.92	4549.83	2024.62	1639.07	1035.2
267757	26503.7	84907.2	52129.5	41798.8	44447.7	27200.6	44468.6	46444.8	19750.3	28368	22054.8	41195.7	15125.5	14904.7	28006.1	47918.1	38917.1	38555.5	14243.8	24126.7	26163.2
267756	19036.2	14611.8	46230.1	22634.9	80635.5	4064.1	7431.84	56931	56487.4	15183	23524.5	47620.6	22752.1	11801.8	7148.25	18798.1	34786.4	12470.9	12060.9	12628.8	24009.6
267755	4223.56	10597.5	9595.23	7724.31	10139.5	11649.2	6730.56	7079.88	9303.18	7763.25	2345.84	3832.92	6421.34	5758.05	6634.88	4916.24	10516.9	2649.23	3378.96	2888.96	2763.2
267751	24268.9	28001.1	38569.7	28527.6	20973.9	28830	58513	41547.8	18960.7	29830.5	13363.5	19748	77431.2	26160	19077.8	14925.7	25484.8	13544.6	7832.76	8220.97	17851.2
267749	1160	9610.12	5122.56	1081.35	4282.83	10433.4	12624.5	1372.68	4486.62	6695.25	1470.87	4031.82	4702.08	6163.08	2836.88	7600.88	5173.52	588.67	638.04	1423.74	889.6
267748	20917.1	16281.5	25859	8774.95	23288.2	29007.3	33468.5	15243.8	17288.5	18716.2	7733.72	20074.9	8999.3	8282.07	33051.4	67108.2	12111.4	8777.59	7268.82	12262.2	26320
267745	8256.3	20850.7	21896.2	7863.15	16266.1	17764.2	21193.9	17901.4	3374.6	6178.5	948.13	8834.28	8176.56	6546.72	19855.9	25676.6	7839.04	2967.43	6260.8	18775.8	7334.4
267742	30490	45762.3	61761.3	33488.5	25986.8	36699	75448.8	42770.4	33647.3	35726.2	7829.89	29194.6	36126.8	31078.3	59815.5	29972.9	30718.2	15272.7	10817.3	16499.3	22628.8
267740	69609.3	219198	143795	543342	58080.1	120831	285396	208239	132352	67041	37193	59180.2	195643	7015.23	66760.5	86858.2	268130	67244.3	45239	77663.4	87786.4
267737	46981.2	164891	174640	69552.2	84807.9	94403.7	84702.2	154706	124025	54934.5	36280.3	86842.9	47616.6	36365.1	65470.9	135031	105589	33494.4	34006.4	48110.1	54752.8
267732	9057.28	29533.5	20943.5	50758	15390.4	12883	16211.5	18365.5	20306.8	11303.2	6743.11	16490.8	11543.8	9738.66	13084.5	14874.7	14552.6	7936.08	5072.08	7111.99	7493.6
267730	38685.4	116605	129094	38330.5	76850.1	70413.4	64680.5	42902.4	85799.4	57033.8	64120	112207	39547.9	28232	66696.4	64548.4	39703.8	34487.3	29198.8	16800	38232
267727	3936.46	7228.73	12475.8	2404.34	2325.99	5955.1	9881.28	4175.44	11190.7	3813.75	1440.78	2535.78	6882	7001.43	2063.25	1746.64	7275.84	1310.64	2017.34	2349.11	12692
267723	36356.7	165783	166472	55608.1	65483.1	58609.8	69667.2	85448.9	134391	45834	22892.6	52011.2	50866	15774.1	58065	39767.3	22390.7	17784.8	11280.4	23524.6	48156
267721	4283.3	19596.3	11208.2	9774.87	10510.8	10406.1	25237.4	4473.1	15969.7	27716.2	5279.91	9166.56	10282.1	15304.2	6525.75	7204.96	10251.1	1075.86	2685.54	10568.2	2646.4
267715	138455	356771	252116	237726	74261.9	109804	283369	215219	230869	89147.2	62198.4	125917	142582	121244	107342	128467	189837	87485.6	53765.4	134450	272906
267714	183141	718210	46390.1	601189	902129	731669	788838	199280	1.47886e+06	1.1298e+06	396837	737095	738241	948175	242959	646420	759401	39334.7	113533	528178	270423
267712	20987.3	69698.8	699677	53510.8	116446	62010.5	76622.4	196707	158502	31886.2	18037.5	147269	48451.1	55724.4	98389.1	51279.8	194366	28742.5	12615.7	28446.1	23956
267707	1599.64	2229.5	3401.7	1475.17	2343.24	1768.24	2098.08	2356.68	2185.5	2253	610.06	1752.66	1715.54	1085.37	1525.12	1729.84	1425.6	728.85	2779.66	678.32	1081.6
267704	841	1886.5	12473.2	1335	17819.2	2328.72	3983.04	1047.96	5606.16	1490.25	1106.25	3360.24	2300.2	2348.07	4382.62	1986.88	1926.32	2802.74	432.12	3583.14	910.4
267703	3304.84	12006.2	33709.9	5263.9	6290.04	17968.8	9622.08	14030.2	9313.52	6690.75	6113.58	11877.1	5022	2417.76	11352.8	10473.7	1276.88	5353.5	3292.38	846.07	4261.6
267702	3054.28	8733.03	7904.82	4883.43	4634.04	4091.38	11265.1	4795.36	8884.88	2990.25	1570.58	3778.32	5380.36	4398.75	2114.25	1431.92	3626.48	1475.33	2214.68	2701.08	1936.8
267701	4135.4	10389.2	10393	6378.63	5387.52	5258.84	10090.1	6782.22	6630.76	5307.75	1576.48	5247.84	4064.1	3234.03	6022.12	4882.64	4953.52	2161.18	1932.58	2297.26	2915.2
267698	9792.72	55443.5	53425.8	25019.2	31729.6	31414.8	36714.2	21575.8	17439.8	27660.8	11417.1	17486.8	19535.6	11653.4	26322	15636.3	20030.6	11591.9	15673.3	6493.45	10763.2
267697	1619.94	2272.38	2978.01	1740.84	1415.19	2517.82	2083.68	338.66	2136.62	7101.75	1949.36	1912.56	969.06	1769.85	1108.5	4184.88	2210.56	190.92	1796.08	2540.65	736.8
267696	6018.66	14923	20404.1	4420.18	9938.76	7021.5	6492.96	16022	9337.02	5983.5	2424.31	18886.9	5146	2282.52	7533.38	7520.8	5844.96	3102.45	2754.96	5525.99	9359.2
267695	5258.86	4481.05	11596.2	10495.8	8141.31	5859.62	11930.4	77719.6	11952.1	2451.75	1562.32	87413	12139	12075.7	9497.62	9553.6	8544.8	1394.49	4376.84	3735.64	3046.4
267692	12533.2	25170.1	33316.7	20891.4	19142.7	12210.3	18859.7	18450.8	18897.8	14610.8	5340.68	19688	11235.6	8948.61	13742.6	12526.1	12754.7	6662.85	6276.92	10081.5	10632
267691	12469.4	2427.95	3473.91	7333.15	2295.63	26393.4	29875.7	26561.4	25819.9	10732.5	6338.96	6279	16894.4	22116.6	19180.9	14865.2	33649.4	14835.9	2679.82	8641.26	26490.4
267687	8041.12	27862.6	25306.6	12661.1	14709.4	12807.3	17912.2	10980.6	14749.5	9623.25	4084.57	12208.6	7877.1	6332.13	14123.2	7762.72	7428.08	3009.57	6129.5	4396.27	5385.6
267686	4856.34	11826.2	11580.6	8387.81	7366.44	8718.44	11730.2	5175.84	8163.9	5427	2342.89	4492.8	4632.64	3676.32	7591.12	3100.72	3507.68	1603.47	2730.78	1851.35	3070.4
267682	10535.1	167469	135099	104043	59631.9	31125.2	45000	1842.54	163343	6247.5	21104.9	13496.3	129662	115576	5082	22617.3	124898	328.52	5322.46	24535.4	16786.4
267681	2643.06	3509.63	6385.8	7191.64	2489.52	4751.68	19722.2	2842.94	20328.4	29113.5	2669.75	3013.92	17770.4	21754.3	1440.75	2170.56	9028.8	424.41	1261.52	7090.03	6084.8
267676	3507.26	16356.2	12555.8	16076.1	8008.83	8451.22	48697.9	5853.98	22877.7	5001.75	1308.03	9052.68	11140.2	7078.02	7197	4006.8	5357.44	533.2	15121.6	2657.16	911.2
267675	14536	46418.9	28844.8	11392.9	18966.7	15632.1	19974.2	21910.4	14598.2	10629.8	5423.87	16797.3	9196.46	5335.08	15310.1	10714.5	8279.04	6693.38	7309.38	8163.02	6539.2
267674	9919.16	15720.4	38791.6	8075.41	61835.7	8551.66	44058.2	15452.9	13177.9	36164.2	2914.6	65839	61647.2	13074.1	19158.8	7614.32	16121.6	3501.06	5522.66	12028.6	12400.8
267673	10964.9	6557.43	21977.9	3928.9	13428.8	26573.2	23600.2	15954.7	50701.7	13788	5320.03	14516.6	14576.8	11062.1	24321.4	7909.44	10075.1	4186.05	3826.16	5918.83	6938.4
267671	3354.14	5174.4	6586.77	5127.73	600.99	7082.88	14526.7	1240.66	4637.96	11958.8	2474.46	3233.1	8433.86	412.62	6523.5	4951.52	3537.6	317.77	1752.14	4243.77	1242.4
267670	12540.2	40105.3	32516.2	13379.4	30303.4	19234.9	32502.2	19455.3	19048.2	20511	7098.88	27364.7	11794.3	8722.98	23019.8	14742	10041.7	3397	8850.14	8549.15	17632.8
267669	3339.64	426.3	6639.84	4006.34	4013.73	21128.4	3830.4	683.88	2616.02	10830.8	3201.34	4208.88	5236.52	4470.51	7565.62	3106.88	2228.16	960.19	355.42	2873.1	853.6
267666	5195.64	15337	21421.1	14761.1	46097.5	19078.6	12896.6	1719.54	7181.6	35001	3143.52	19291.7	27629.1	11012.4	7242.75	4711.28	7112.16	454.51	4253.86	7755.54	2347.2
267665	7168.22	26444.1	24297.4	11470.3	53430.8	16391.6	19553.8	62739	28987.7	20988	11571.7	28736.8	9427.72	14116.7	41028	24305.1	22360.8	6677.47	15446.1	16715.8	8529.6
267661	2061.9	6132.35	14557.7	9630.69	7776.99	3018.78	4476.96	3116	6916.52	18000	2626.68	8573.76	7860.36	5682.84	2606.25	7072.8	10252	738.31	1647.1	4872.07	2000
267658	14497.7	49247.5	45577.6	21332	28825.4	20901.4	37990.1	40119.3	81678.5	28099.5	8750.29	29034.7	19303.1	24339.1	16956.4	21832.7	42518.1	9324.55	8585.46	37138.6	41643.2
267656	46587.3	24021	526251	103365	71871.8	120736	83456.6	30389.2	60552	396095	34048.9	23049.8	53652.3	332747	367005	14460.9	356698	50145.3	6108.96	24078.5	8072.8
267655	54669.6	80694.4	87518.5	98709.9	124042	104407	124606	270510	83535	59661.8	20263.5	68680.6	101030	61338.2	138208	63588	13310.9	99017.8	1526.72	64899.7	69816
267654	22026.1	111123	34518.1	111168	57080.2	30588.3	111751	88087.7	42645.9	38823.8	11410	29019.9	18716.6	24679.2	25015.1	31628.2	40074.3	15019	16688.9	20536.9	31448
267653	65889.2	39692.5	35143.7	67126.5	35768.2	44864.4	35124.5	31157.5	54016.2	43474.5	13444.3	16809	16121.2	31911.8	48645.8	16277	18699.1	22811.1	11876.3	18725.2	24923.2
267652	42107.4	96334	92407.9	48989.2	43895.7	50327.9	98856	66090.4	49544.6	52293	16091.1	37193.5	46379.1	35494.3	51009.4	36958.3	46145.4	26951.5	12261.9	26110.4	26800.8
267651	54485.2	126952	72026.4	65804.8	82591.6	72822.1	102766	121312	87831.7	64572	25793	73997	58673.1	50257.5	69045.4	57595.4	50756.6	38497.9	45583.7	32791.2	42207.2
267650	52085.7	20747.8	93502.4	79114.8	35285.9	115723	121912	127593	119833	66129.8	31350.8	49396.6	81091	55936.2	90741.8	82411.8	101622	64783.4	21072.7	45419.4	41660
267649	139906	177941	277440	226427	147987	230898	348301	245631	265059	157454	71974.1	177148	189640	158983	183022	203852	197571	98895.3	82252.6	135187	116498
267648	35727.4	134653	113488	52979.5	86382.5	77678.6	118241	78661	83005.8	72403.5	15173.6	65942	52771.9	27417.1	45102.4	47611.2	63595.8	20567.3	23231.8	32561.2	28072.8
267647	129709	316567	460318	198281	87625.2	198549	99950.4	216382	444161	183111	67865.3	94276.3	183861	38478.5	231441	209472	132126	57176.2	90956.3	143814	81960.8
267645	111443	227968	284192	113699	302220	128044	256863	299620	343724	158334	23649.6	127048	75286	39884.8	138756	108524	60866.1	66735.6	61013.2	151228	43445.6
243111	19669.5	55811	123449	8459.9	49357.8	44170.7	26293	38921.3	34713.3	26330.2	8642.32	30073.7	23769.6	17221.7	33144.4	32434.6	18685	9982.02	7104.76	4894.64	19384.8
242185	32065.3	128146	62167.6	145271	319669	45129.8	72381.6	80029.5	67433.7	72414.8	84522.8	83816.5	50298.1	60477.8	32172	61605	84932.3	48794.2	30941.6	61449.6	84769.6
241869	3884.26	17816.4	10321.7	8864.4	10039.5	2671.58	14626.1	9108.56	8493.84	7674	3270.96	3751.02	6869.6	2586.81	4905.38	6563.2	2295.92	1179.06	252.2	10747	1016.8
241319	27847	38077.9	33574.2	50186.7	18864.6	32000.7	41120.6	52050.3	21970.6	13360.5	18937.8	17263	73696.9	19917.5	26945.6	127228	58928.3	12521.2	5852.6	21019.4	47824
241265	2507.34	11235.7	7294.95	2146.68	3852.96	8226.16	10919.5	1965.54	2938.44	2227.5	824.23	4545.06	2346.7	2512.98	9302.62	10782.8	1931.6	1159.71	1476.02	1350.54	1316
241141	197.2	1396.5	427.17	8200.91	733.47	403	1231.2	5238.98	21860.6	6741	2779.49	4072.38	442.68	2145.9	172.125	624.4	576.4	253.7	386.62	1968.47	4902.4
241095	7313.8	21696	25088.2	15130.9	13076.9	11652.9	22399.2	11601.4	23296	6602.25	3391.32	8521.5	13199.8	10353.4	5836.12	3089.52	8001.84	3203.07	4450.16	6017.04	4453.6
241063	28200.2	3471.65	25176.9	1754.19	4872.78	36379.7	67495.7	26592.6	42675.1	23713.5	8104.24	6512.22	26642	21865.4	52726.5	18478.3	28949.4	11975.9	6680.44	7799.46	20805.6
241037	1711	4515.35	5398.35	1413.76	3140.19	3803.7	3350.88	2007.36	3247.7	2279.25	2006	3457.74	1755.84	1328.25	2523	5662.72	9484.64	1086.61	1526.46	3040.85	1837.6
240643	2551.42	5115.6	1797.42	22843.2	4859.67	16499.4	2603.52	5509.58	5605.22	10958.2	1229.56	9816.3	3486.88	703.11	10294.1	3787.84	1371.92	2992.37	832.78	4149.22	8695.2
240346	2398.88	4909.8	37921.6	2983.72	10231.3	5395.24	3420	7325.06	3274.02	5092.5	1765.87	9243.78	1693.22	1083.99	3024.75	30329.6	16572.2	3334.22	4288.96	6988.77	4360
240264	4630.14	5241.78	3233.79	5839.29	932.88	2117.3	3395.52	6454.22	629.8	690.75	489.11	1037.4	4211.66	823.86	2766	6035.68	5480.64	1206.58	926.64	1388.36	2685.6
239859	3480.58	12894.4	12950	11954.9	6005.07	6452.34	7210.08	12947	8551.18	4688.25	1908.06	4755.66	20665.2	2568.18	7770	12235.4	5818.56	2176.66	41799.9	3539.22	4319.2
239312	40332	143667	109883	64583.3	94791.5	59960.8	103586	28865.6	55111.3	35662.5	20199.2	47119.8	27019	33687.9	60829.5	80989.4	33110	6622.43	19852.8	40484.5	46372
238571	7321.34	16603.7	19595	3208.01	52006	3520.36	12248.6	6003.22	3288.12	15307.5	1768.23	2876.64	2150.78	2501.25	2230.5	1626.24	5735.84	2293.19	5454.54	1823.29	12728.8
238549	6573.14	20382.8	21828.3	10573.2	12596.6	10778.1	16777.4	10733	16342.8	6846	5388.47	10157.2	7433.8	5536.56	10035.4	9585.52	6840.24	4581.65	4888	4930.63	6628
237978	5877.72	7934.33	18868.6	11928.2	8439.39	8746.96	23199.8	18773.9	28932.3	7836	2207.19	18280.1	6305.4	6508.77	13519.1	17688.7	9667.68	3633.5	62807.2	13131.5	6260.8
237946	15386.2	9338.18	11711.1	15161.6	11189	8307.38	17357.8	22186.7	20333.1	12237	4911.75	13884	11697.5	6591.57	7145.62	15447.6	14409.1	4307.31	5731.44	11300.9	34860.8
237488	1273.1	7607.25	9545.64	2807.51	9053.49	1716.16	7165.44	2324.7	2694.04	1503.75	1372.34	7676.76	1788.7	2090.7	3383.25	2638.16	2351.36	493.21	1254.24	912.56	1487.2
236875	6839.36	15817.2	13771.2	14439.4	7759.05	8294.98	14692.3	18745.2	18103.5	8566.5	3404.89	11236.7	4214.76	5471.7	15530.6	15274.6	7076.08	5058.52	17911.7	8147.16	5264.8
236709	13841.7	41158.8	27788.7	38242.4	22735.5	21438.4	27280.8	26583.6	28182.1	17718.8	11758.7	21482	17932.9	12644.2	20367	21760.5	19690.9	10822.2	7822.1	9593.47	11492.8
235770	2996.86	11497.9	8244.12	1658.07	5838.78	6926.64	6412.32	2976.6	1236.1	2166.75	1355.23	4218.24	2914.62	1883.01	2727.75	2117.92	1263.68	1150.25	1922.96	1520.12	1866.4
234636	14565	37373.5	28725.7	24694.8	24263.2	15204.3	23271.8	24357.3	22144.5	15718.5	4525.3	16568.8	15769.1	8442.84	31045.5	27063.7	10776.5	8527.33	6521.06	9491.6	17853.6
234622	2409.9	5401.03	6075.21	3183.97	2951.13	2587.26	5461.92	3689.18	4335.28	2358	1043.12	3560.7	2204.72	1547.67	2857.12	3057.6	2704.24	1245.71	1368.12	1709.83	1839.2
234580	33014.2	111228	96879.7	51912.8	59555.3	55091.3	76037.8	51048.3	55208.1	42859.5	17041	51932.4	35054.8	29257.4	68997.8	43019.8	34628.9	12204.3	29061.8	24035.8	26829.6
233104	28954.2	113388	113310	66269.4	66302.1	64574.2	83227.7	69539.3	59032	52875	19457.6	52597.7	43947.5	31884.2	76166.2	52238.5	38118.1	28704.6	23109.1	29442.9	27383.2
233005	57387.5	58463.1	70276.9	23593.5	49463.3	28564.6	45227.5	47432.1	57759.2	20525.2	10161.6	43234.6	23778.9	16053.5	31631.2	32723.6	55866.8	11758.4	36217.5	18009	22456
232659	31198.2	53357.3	41861.8	75857.4	24390.1	29138.1	36993.6	34981.2	27355.9	24615.8	5981.42	20503.9	21563	13156.2	25923	22177.7	20171.4	15283.5	4467.84	15264	17980
232639	25099.5	102983	100678	35649.8	54578.3	51487.9	59466.2	80685.5	74634.1	45126.8	19441.1	53366	28906.9	17456.3	46237.5	52465.8	58495.4	24472.6	28107.8	29043.9	31270.4
232604	65002.3	129125	151183	78608.8	147954	109232	140566	214267	102788	91422.8	25886.8	133719	67804.4	63417.9	117343	103134	75242.6	42101.3	66269.3	64411.7	69150.4
231796	71319.1	156374	297278	104049	452279	177229	133497	402584	364191	121126	65477.6	353825	60735.8	79730.2	90453.8	271823	472991	64311.2	130434	169867	138398
231792	15219.8	59302.3	44152.5	24273	23662.9	44071.5	44586.7	37421.5	29671.1	17547.8	9470.68	23460.1	16051.2	11413.3	27122.6	31092.9	23358.7	9420.44	15815	13729.9	13749.6
231544	20241.4	55967.8	56516.1	37246.5	24524.7	30081.2	38759	26431.1	4297.68	29950.5	11731	29260.1	18845.5	21872.3	33854.2	29767.4	18009.2	13568.6	11152.7	17446	10108.8
231511	13755.9	39247.8	11919.9	8031.36	4853.46	21574.8	34122.2	9385.72	4342.8	4452	5283.45	5657.34	18061.2	5720.1	8106.38	7600.88	11171.6	6157.6	4779.32	2155.13	3895.2
231207	7434.44	73702.1	14702.1	1941.09	86839.3	2696.38	365371	76809.4	24766.2	8646	2996.61	26856.2	2617.02	1522.83	185160	12059.6	6777.76	1608.2	574.6	2335.69	3899.2
229199	8695.36	18807.4	18930.3	13773.2	20301.9	11259.2	11838.2	14341	15003.3	10576.5	4049.17	15516.5	9742.06	6057.51	14962.5	6277.04	8117.12	4175.73	4735.64	2522.96	8296
229105	20355.7	63533.4	62389.4	42641.2	39738.5	26486.4	52657.9	53195	25654.5	26080.5	16997.9	39805	7765.5	25890.9	26115	13833.1	40599.7	19085.1	8152.82	30875.8	35859.2
228919	1491.76	4378.15	3573.96	2262.82	2760	2325	3457.44	3250.48	2898.96	2052.75	659.62	2345.46	1505.36	1282.71	2813.62	1999.2	1596.32	676.39	933.14	1242.57	1405.6
228911	37306.2	100820	595619	53879.3	210483	62411.1	41574.2	122456	42397.8	98230.5	37439	130834	63737.2	23021.8	31008.8	138233	443758	96181.1	73887.1	136480	57347.2
228605	127563	658381	267705	402341	464049	275789	313104	102124	205594	165266	73518.7	35148.4	92332.3	119224	205239	26621.3	60443.7	79445.5	42739.1	35107.9	44837.6
228249	19547.7	53356.1	78089.5	9485.17	65303	17991.8	51732	72173.1	52228.3	17558.2	13420.7	53909.7	18575.8	16177.7	30033.8	62171.2	25688.1	13603	8767.2	22196.7	36367.2
227675	24571.1	69179.4	74927.9	60993.5	45629.7	60102.2	58212	67134.2	39857.9	28596.8	13572.9	39706.7	37618.5	14373.4	76303.9	46503.5	21692	19378.8	16409.9	27600.1	26377.6
225881	75218.5	219311	216775	98011.7	146936	130189	166385	148045	118061	108724	41652.2	134976	84948.7	53479.8	162390	108473	75051.7	30398	56599.1	54455.9	70440.8
224815	680.92	2246.65	420.21	756.945	3610.08	863.04	396	2977.42	7661.94	591.75	491.47	2628.6	621.24	83.49	13236.8	5126.8	675.84	278.21	493.74	776.53	851.2
224798	1033.56	597.8	1493.79	2627.28	874.92	795.46	2757.6	3046.3	1292.5	1009.5	742.81	890.76	1031.68	1117.8	740.625	368.48	1393.04	626.08	504.92	1750.09	1137.6
224583	4284.46	9408	7231.44	11254	6925.53	5710.2	14675	1767.92	8799.34	5688.75	4659.23	3350.1	4167.64	8434.56	629.625	4434.64	6870.16	5321.68	2224.56	2771.23	1187.2
224529	3975.32	5805.28	11648.4	10118	5120.49	9022.24	14302.1	9767.84	10497.9	5828.25	4523.53	7342.92	5447.94	5290.92	4701.75	5391.12	6630.8	4754.08	2338.96	5467.43	2152
224522	28346.3	59194.5	47060.9	71042	35786.8	31453.2	82987.2	42540	50823	40970.2	27150.6	34979.1	30762.5	40431.2	17738.2	25827.2	44405.7	26141	13877.5	29452	32362.4
223907	10540.3	20709.9	15088.4	22153	15004	10500.3	29708.6	14476.3	18901.5	15208.5	9976.31	12576.7	9609.38	14751.5	5414.62	9585.52	15023.4	10910.4	4789.46	11596.1	13340
223905	4983.94	10783.7	7896.99	12250	6401.82	5273.1	14209.9	7225.02	9309.76	7696.5	4910.57	6505.2	5250.78	6984.87	3440.25	5269.6	7576.8	4926.08	2458.04	5569.3	6529.6
223778	10834.4	102292	61174.9	87737.5	57886.9	13350.5	167344	13061	166033	62980.5	42761.4	59374.4	45734.3	68992.4	31367.6	36255	60998.1	49647.8	14810.1	67113.4	73503.2
223704	25032.8	51932.7	42354.2	46684.9	26983.1	31458.2	71121.6	27855.4	45174.5	34965.8	24125.7	31860.7	22903.4	35276.9	13909.9	21480.5	35826.6	21355.5	11391.1	24595.2	23253.6
223531	11151.1	22421.2	15807.9	19001.1	12026.7	11027.3	19077.1	17318.4	16477.3	16539	9367.43	14424.5	10478	12728.4	7698	10535.3	17124.8	11065.6	4163.64	12361	13471.2
222058	2411.06	5981.68	3148.53	4958.19	2278.38	2766.44	6848.64	4922.46	2504.16	2942.25	2182.41	3307.98	2284.7	2080.35	2321.62	3076.08	3502.4	2576.56	1346.8	2217.35	2997.6
221562	21360.2	63488.1	61402.9	55274.3	44384.9	38117	139069	7558.76	35948.4	22312.5	19462.3	20350.2	31972.8	46788.9	10431	14898.2	70310.2	22459.3	8904.22	13744.5	28709.6
220100	2513.14	6401.85	4261.26	7413.26	5365.44	3006.38	8197.92	3929.44	6658.02	4857.75	3044.99	4204.2	2690.18	4836.9	1360.5	3250.24	4072.64	2862.51	1332.76	3026.21	5158.4
220009	93996	45864	40180.9	53305.2	26799.6	28314.2	59001.1	39176.3	22258.3	25724.2	17372	18922.8	9170.42	22003.4	18415.1	29071.3	33935.4	19247.7	12288.6	16828.1	31769.6
218860	12846.4	21904.2	15469.5	17758.2	8111.64	8324.12	17367.8	13548	7766.28	23003.2	6152.52	14050.9	8644.66	6461.16	13189.5	11965.5	12489.8	14852.2	6882.72	7436.51	12504
218821	35420	56285.1	53773	28029.7	31543.3	41504.7	98478.7	49564.9	94410.8	27078.8	11791.7	44321.2	25666.1	21225.1	33681.8	32826.6	37227.5	18870.5	30128.5	14655.9	26672.8
218767	19520.5	102469	34209.3	60882.7	71312.9	34035.5	51138.7	55950.2	37803	35388	37675	50144.6	19101	29167.7	24996.8	47358.6	30319.5	13250.9	24712.5	34991.4	27402.4
218699	170675	598613	2.25963e+06	282262	1.06143e+06	344024	202673	714161	234052	539748	15695.2	707491	332543	123142	197490	798237	1.99145e+06	373639	420229	727728	301283
218591	66600.8	353114	186639	285978	247178	38637.2	116329	114241	249724	205587	67567.4	197448	74268.6	120106	54528	198443	139984	50888.8	43253.1	102441	114711
217866	17530.5	33267.3	21289.8	38637.6	22828	14937.7	58288.3	25498.7	24954.2	25622.2	14039	19770.7	15653.1	21951.7	13617.4	13940.6	21168.4	18862	7281.82	22952.5	21942.4
217842	11235.2	24355.5	12129.5	22071.6	14372.7	10659.7	27853.9	12506.6	10530.8	15867.8	11212.4	18397.9	12600.9	11386.4	5364.75	8173.2	21296.9	14911.1	5968.04	13306.5	18374.4
217809	3142.44	6730.15	6692.04	3238.71	2994.6	3487.5	25188.5	4491.14	4043.88	3162	1007.13	3095.04	2842.7	3251.97	11334	2197.44	2522.96	1494.25	2849.86	1794.62	1840.8
216860	65458.2	242554	192521	34093.2	177463	106917	222900	190288	182076	143816	43202.2	171877	87950.1	91247	159804	130850	99801.7	61228.1	50208.1	81796.7	76356
215490	66185	197960	114255	97340.2	89103.1	87908.6	137955	129412	37398.8	99974.2	43363.2	100988	55831	42757.9	98362.9	136423	82933.8	76266.1	36867	50267.7	70965.6
215066	624.66	2974.3	3190.29	1491.19	1354.47	1292.08	1559.52	863.46	1152.44	768.75	502.09	1356.42	690.68	494.04	925.5	1222.48	819.28	300.57	557.44	535.58	728.8
214528	10877.9	30633.6	31513.1	13782.5	21009.1	18797.2	25020	21072.4	18284.9	15544.5	5718.87	19500	11875.5	7788.72	25904.2	15275.1	11444.4	4530.05	9055.28	7317.56	10801.6
213164	13851	55602.8	51905.1	11705.3	25443.1	29448.8	29534.4	16218.8	25478.7	23524.5	21905.5	38961	14931.5	11322.2	21630	31310.7	14339.6	11892.5	10544	8521.7	12908
213143	1040.52	2736.65	3640.95	1417.77	2078.97	1310.68	1991.52	2222.2	2392.3	806.25	684.99	996.06	934.34	839.04	1573.88	1694.56	764.72	325.08	1712.62	672.83	1493.6
212208	8963.32	42873.8	31151.2	17182.8	16828.4	441480	61416	394020	20921.6	268896	6931.32	1274.52	13129.1	14958.5	9558.38	8487.92	545121	149819	2081.3	3182.98	22012
208686	85227.5	211845	130728	50612.5	112636	47628.4	101958	102227	69152	74064	18144.9	83079.4	41350.3	31237.7	50448	53180.4	100489	47798.8	40042.9	40067.8	33243.2
206309	162279	380870	184659	113253	203764	169183	537556	256333	160093	213034	106706	179542	149682	171200	113694	117187	151301	185398	81995.7	177781	107062
205670	24016.1	47946.5	57223.4	22609.6	69643.8	36060.4	40462.6	122148	42747.4	30369	8995.14	76570.3	16683.6	19199.9	48798.4	48465.8	32136.7	12970.5	19080.6	27049.8	33680.8
204426	26776.3	34282.9	21313.3	50007.8	28749.5	32603.3	56785	62825.1	14411.1	33660	9896.66	36798.8	19909.4	6965.55	28370.2	27257.4	17347.4	11607.9	11607.7	21388.4	33131.2
204344	502658	1.09261e+06	655210	658509	448258	414804	811583	514341	375360	806483	211217	468500	374511	266909	592964	427956	490660	523835	256210	300069	417982
203765	43077.8	197981	146350	56353	90027.1	50138.8	93113.3	55049.9	70547	54024	21058.9	76748.1	33956.8	30309.6	64834.1	42262.6	28124.8	8718.25	34162.4	25458.3	35853.6
202834	7936.72	15925	12604.6	8705.53	5226.75	6096.46	5869.44	9840	9739.34	6017.25	3247.36	7787.52	3508.58	4040.64	7054.12	2097.76	6633.44	3911.28	3576.3	3485.54	5668.8
200710	2978.3	9898	6411.03	8736.24	7617.6	5525.44	5892.48	17732.5	6198.36	5115.75	1693.89	29477	3886.78	1853.34	6243.38	3431.68	5219.28	1486.94	125538	2183.19	3597.6
200658	4505.44	10577.9	38213.9	7270.41	4396.68	3201.68	6007.68	49597.7	6828.16	1763.25	2211.32	8442.72	2373.36	3552.12	5484	5210.8	4414.08	899.13	5759.52	2770.62	1718.4
200595	50814.4	208985	167972	69010.2	72134	49526.2	96441.1	91253.7	154007	68774.2	18662.9	66425.6	29471.1	47169.8	68110.5	40259.5	77914.3	10945.2	32600.4	60200.3	72012
200541	16293.9	69499.2	191124	30670.3	71468.1	16270	28008	188880	35726.6	27865.5	15019.6	147400	24180	10710.9	19011.4	44119.6	187713	15840.8	36213.6	66940.8	32480.8
200490	4207.9	23489.4	17794.1	8753.59	5353.71	2955.54	66481.9	10491.1	9646.28	8714.25	2937.61	8285.94	5902.4	12517.3	8616.38	19354.2	8643.36	3102.88	3140.8	2912.75	6184.8
200421	194472	549170	53765.1	80914.3	37815.4	446106	291776	26210.5	26089.7	22222.5	174376	229763	31858.7	238199	74332.1	251521	272251	13778.9	13603.2	165847	17081.6
1-methylinosine	2750.94	10165.1	8799.18	4281.35	5258.49	4555.14	3618.72	3308.7	5153.08	2941.5	1601.26	4885.92	2261.76	1829.88	5688	3567.76	2208.8	499.23	2023.58	2026.42	1996
199463	8205.84	29819	21032.2	16028	14826.7	13046.7	21119	10154.9	15006.2	9213.75	4805.55	15770	8519.42	7564.47	15796.9	9460.64	9570	2672.02	6335.68	5338.72	6015.2
199338	20929.3	65003.4	74349.3	19085.2	27086.6	23897.3	45221.8	36133.3	363569	25422	20512.5	23893	20988.2	20722.1	22850.2	19493	23107	12940	13075.9	11723	12392
199319	4286.2	23094.9	12462.8	6095.61	1927.86	8208.8	21674.9	467.4	3391.52	3992.25	2206.01	10661	3316.38	2604.75	606.375	18686.1	5529.04	1983.59	3629.6	11595.5	2852.8
1,2-cyclohexanedione 3	1974.9	9464.35	8625.18	3390.9	4865.88	2659.18	3204	3958.96	10002.5	3899.25	1787.11	5633.16	2664.14	2301.15	2237.25	4231.36	3341.36	1607.34	1860.3	2422.31	2039.2
1,2-anhydro-myo-inositol	38796.8	107365	98371.8	49519.2	50315.5	46129.9	82129	61235.1	61846.4	42735.8	14322.8	43901.5	38033.9	28788.9	40351.5	52407.6	47623	19530.2	16818.1	25523.6	33432.8

## Sheet: Normalized data for rCCA
Metabolite level with Unit Variance Normalization																								PK parameters
Abbreviation for rCCA plot	Name	Reference1	Reference2	Reference3	Reference4	Reference5	Reference6	Reference7	Reference8	Reference9	808TT1	808TT2	808TT3	808TT4	808TT5	808TT6	808GT1	808GT2	808GT3	808GT4	808GT5	808GT6			Reference1	Reference2	Reference3	Reference4	Reference5	Reference6	Reference7	Reference8	Reference9	808TT1	808TT2	808TT3	808TT4	808TT5	808TT6	808GT1	808GT2	808GT3	808GT4	808GT5	808GT6
xylulose	xylulose	-0.871984	0.0650922	0.0501955	1.19527	-0.899358	2.45513	0.213385	0.103893	-0.485733	-0.70096	-0.46519	0.295981	-0.0898538	-0.559585	1.8819	1.7018	-0.751151	-0.986959	-0.868034	-0.590442	-0.693393		Cmax	1.1881	1.4427	0.93	1.8542	1.4577	1.9613	1.416	1.2378	1.3131	1.9664	1.9872	2.6444	1.5013	2.3029	2.4604	1.4657	1.99	1.5351	1.3532	1.9015	1.6266
xylose	xylose	-0.113879	0.832438	1.47573	-0.558998	2.36554	0.271053	-0.0792193	-0.817993	-0.392836	-0.660606	-0.969178	1.81787	-0.583233	-1.14573	0.400543	0.14454	0.90555	-1.08793	-0.964189	0.0826012	-0.922079		Tmax	1	4	3	3	4	2.5	2.5	2	2.5	2	3	1.5	2	3	3	3	3	3	2	1.5	3
xylitol	xylitol	0.0863598	2.87591	-0.642355	0.246154	-0.584683	-0.724488	2.33247	-0.289507	0.809762	0.668273	0.400907	-0.685986	-0.46651	-0.642796	0.234335	-0.472828	-0.69791	-0.196188	-0.742593	-0.756393	-0.751941		AUClast	5.5243	8.4555	6.3358	8.657	8.1337	7.6379	7.5394	7.6715	8.6695	7.7812	11.2391	12.4249	15.541	14.854	15.1815	7.7342	7.2229	10.0826	9.7539	13.5175	9.2201
xanthosine	xanthosine	-0.612092	2.76723	2.40921	0.0495906	0.716164	0.344262	0.467741	-0.187787	0.789678	-0.452301	-0.966869	-0.0323736	-0.386832	-0.677138	-0.182912	-0.509163	-0.530633	-0.972241	-0.729995	-0.678054	-0.625478		AUCinf	5.7069	9.2085	7.0685	9.1288	8.587	8.0595	8.6078	9.0152	9.3217	8.3518	12.2436	14.3729	17.443	17.117	16.9794	8.0393	10.446	15.0984	11.3078	14.2213	11.4401
xanthine	xanthine	-0.397388	1.20462	0.6235	3.24514	-0.432306	0.35605	1.62833	-0.551442	-0.375686	-0.00934354	-0.648627	-0.644712	0.437137	-0.00643659	-0.251751	-0.760575	-0.524528	-0.722814	-0.7984	-0.7775	-0.593268		T1/2	2.06786	2.63154	3.1957	2.45971	2.36569	2.85481	3.54189	4.41776	2.85363	2.47995	2.24756	2.91851	3.39445	3.34047	3.32764	2.18383	2.46847	3.64048	3.40948	2.70549	4.40373
Val	valine	-0.0582405	1.6678	0.812124	1.47207	-0.50275	-0.268362	0.764271	0.21964	-0.34671	-0.70518	-1.19465	2.70053	0.0495336	-0.661226	-0.274847	-0.313639	0.210421	-1.03914	-1.19763	-0.540379	-0.793629		Ke	0.3352	0.2634	0.2169	0.2818	0.293	0.2428	0.1957	0.1569	0.2429	0.2795	0.3084	0.2375	0.2042	0.2075	0.2083	0.3174	0.2808	0.1904	0.2033	0.2562	0.1574
uridine	uridine	-0.136998	0.606177	1.0022	2.53708	0.740556	-0.20543	1.65563	0.295406	1.11816	0.158235	-1.40412	-0.205135	-0.166638	-0.518194	-0.219931	-0.632043	-0.425055	-1.06596	-1.33621	-0.865261	-0.932466		Cl/F	87.6137	54.2977	70.7362	54.7715	58.2279	62.0387	58.0867	55.4616	53.638	59.8675	40.8376	34.7878	28.665	29.2115	29.4474	62.19	60.612	33.1162	44.217	35.1586	43.7058
urate	uric acid	0.391892	1.16164	-0.16065	3.16153	-0.398069	-0.380315	2.06598	-0.352142	0.303431	-0.163456	-0.637612	-0.409748	-0.343318	0.0835052	-0.489019	-0.481821	-0.542988	-0.895021	-0.923831	-0.334031	-0.655955		Vd/F	261.385	206.106	326.051	194.331	198.721	255.521	296.868	353.43	220.785	124.865	132.417	146.484	140.41	105.61	141.362	195.94	226.566	183.15	130.83	137.256	277.648
urea	urea	-0.468617	0.481743	0.0174353	0.151543	-0.291044	-0.320461	4.10616	-0.225896	0.630193	-0.247891	-0.381745	-0.231359	-0.291808	0.191219	-0.623204	-0.522978	-0.133556	-0.510676	-0.695693	-0.420133	-0.213235		Cl/F/kg	1.01288	0.798496	1.13724	0.892044	0.610355	0.906999	1.29082	0.665806	0.865129	0.991184	0.558654	0.602908	0.5733	0.621521	0.495747	0.830307	1.13932	0.456775	0.686599	0.491729	0.593829
uracil	uracil	-0.182275	2.80875	0.770449	2.49374	-0.403178	-0.328936	0.832179	0.0951549	-0.505092	-0.48444	-0.810162	-0.75998	-0.0858342	0.327061	-0.315511	-0.196495	-0.369609	-0.836124	-0.654905	-0.498028	-0.896762		Vd/F/kg	3.02179	3.03096	5.24198	3.16499	2.08303	3.73568	6.59706	4.24286	3.56105	2.0673	1.81146	2.53871	2.8082	2.24702	2.37984	2.61602	4.25877	2.52621	2.03152	1.91967	3.77239
Tyr	tyrosine	-0.000663114	-0.199415	4.24972	-0.111693	-0.339481	-0.267824	0.206176	0.140107	0.029149	-0.424057	-0.628598	-0.365098	-0.0817437	-0.213201	-0.296048	-0.175716	0.025559	-0.344591	-0.696721	-0.366855	-0.139011		Clrenal	0.644509	0.50174	0.741817	0.454325	0.47508	0.497251	1.05685	0.529313	0.439825	0.465973	0.201435	0.236638	0.211527	0.345093	0.247138	0.205117	0.365462	0.313307	0.261474	0.466795	0.263296
Trp	tryptophan	-0.166321	1.07442	1.99289	0.619873	-0.151617	0.482162	1.51572	0.801346	0.635402	-1.3281	-1.61917	-0.97096	-0.105076	-0.688916	-0.0337438	0.352599	0.952219	-0.431691	-1.77744	-0.632291	-0.521307		Clcre	0.0722775	0.103941	0.136013	0.101824	0.069434	0.0945614	0.130133	0.0743337	0.0965806	0.104702	0.0810944	0.0811092	0.09624	0.123064	0.0905051	0.058478	0.12406	0.0988138	0.094472	0.0678042	0.0782609
threonate	threonic acid	-0.594092	1.70986	1.83808	-1.39413	0.794019	0.094432	1.65205	1.1164	0.241746	-0.0761984	-1.45307	0.171878	-0.529017	-0.716177	0.0487063	0.373841	-0.201096	-1.06115	-1.19869	-1.00401	0.186614		Clsec	0.572232	0.397799	0.605804	0.352501	0.405646	0.40269	0.926715	0.454979	0.343245	0.361271	0.120341	0.155529	0.115287	0.222029	0.156633	0.146639	0.241402	0.214493	0.167002	0.39899	0.185035
threitol	threitol	0.68419	1.17382	2.26936	-0.500566	1.56126	0.196076	0.25231	1.59807	-1.17965	-1.03125	-1.05404	0.484567	-0.838116	-0.679524	-0.146856	0.292293	0.0362814	-1.02182	-0.474377	-0.779376	-0.84265
Tau	taurine	1.58256	1.22646	1.52282	1.20512	-0.72464	-0.244373	2.30935	-0.189965	-0.0184124	-0.128816	-1.17842	0.119744	-0.267285	0.0849625	-0.334012	-0.323063	-1.03375	-0.919787	-1.22964	-0.55529	-0.903568
tartrate	tartaric acid	-0.661838	0.182716	-0.418468	-0.55759	0.462238	-0.511619	0.72081	0.182263	0.263153	-0.435141	-0.61596	1.57298	-0.435238	-0.546381	-0.51385	-0.519945	3.54073	-0.624305	-0.638374	0.249202	-0.695388
Suc	sucrose	-0.592111	-0.0814663	-0.687311	-0.361559	-0.271583	-0.417945	-0.476426	2.58432	-0.452614	-0.216068	-0.711989	2.18319	-0.649093	-0.570208	-0.403387	-0.138894	0.386653	-0.619587	2.16139	-0.387244	-0.278067
stearate	stearic acid	-0.642051	1.44141	1.49453	0.451503	-0.987501	0.132668	1.85035	1.79572	1.10191	-0.0575777	-0.456619	0.397495	-0.757997	-0.211118	-0.630502	-0.590394	-0.284508	-1.33419	-1.23764	-0.758854	-0.716636
sorbitol	sorbitol	-0.241236	-0.0262502	1.12954	0.237556	-0.0325711	-0.461418	0.189784	0.374376	-0.387879	-0.424401	-0.712956	3.92715	-0.596479	-0.573444	-0.362528	-0.075103	0.126059	-0.588305	-0.608284	-0.493234	-0.400382
Ser	serine	-0.196204	-0.0738723	-0.130923	4.35282	-0.268254	-0.231134	-0.0495983	-0.158558	-0.268764	-0.295527	-0.327323	-0.248759	-0.20793	-0.282778	-0.254805	-0.175316	-0.164519	-0.26974	-0.299931	-0.245226	-0.203662
glucarate	saccharic acid	-0.661091	2.28468	1.94811	0.16573	0.888983	-0.942136	1.93877	-0.49545	0.281296	-0.218565	-0.853587	-0.552896	-0.570588	-0.316426	0.550635	0.0677107	-0.624292	-0.76655	-1.14663	-0.783501	-0.194202
Rib	ribose	-0.816681	1.00528	2.48254	0.248145	-0.185065	0.946584	1.41445	0.663236	1.02227	-0.224271	-1.24376	0.383295	-0.400379	-0.765103	0.601065	-0.480046	-0.745654	-1.2998	-1.10607	-0.807019	-0.693031
psiUridine	pseudo uridine	-0.295867	2.72621	1.27121	0.313471	0.0823969	0.136338	1.88754	0.323726	0.654004	0.00910583	-1.31487	0.13707	-0.320814	-0.667571	-0.27336	-0.299637	-0.377469	-1.07618	-1.12157	-0.989542	-0.804187
Pi	phosphoric acid	-0.242805	2.52359	0.765522	1.78795	0.144638	-0.804867	0.13326	0.722159	-0.0899679	0.824623	-0.646617	0.489138	-0.780832	-0.625586	-1.09101	-0.198952	0.801622	-0.853774	-1.56962	-0.231921	-1.05655
pEt	phosphoethanolamine	-0.650964	0.690961	0.556349	-0.760065	0.758593	-0.230928	-0.850728	2.20765	-0.135094	-0.56967	-1.0386	2.71949	-0.598204	-0.188694	-0.354457	0.391835	0.44477	-0.869704	-1.22207	-0.188022	-0.112438
Phe	phenylalanine	-0.0366448	2.17964	-0.0927838	0.748921	-0.328038	-0.127025	2.07311	-0.167999	0.22769	-0.495817	-1.40665	-0.84293	0.361244	-0.300897	0.289421	0.980692	0.958958	-0.597699	-1.80837	-1.0567	-0.558126
Palmitate	palmitic acid	-0.372947	0.514104	0.46554	0.733541	-0.833429	-0.0952659	2.89093	1.50937	0.977604	0.150553	-0.720477	0.532361	-0.763618	-0.464042	-0.113668	-0.624554	-0.107279	-1.0831	-1.71647	-0.402176	-0.476978
pyrglu	oxoproline	-0.438018	2.03569	1.09152	2.18503	0.0990238	-0.142579	1.19854	0.713995	0.288004	-0.567821	-1.29739	-0.190641	-0.224041	-0.634178	-0.879641	-0.0088523	0.138454	-1.02501	-1.71	-0.613603	-0.0184785
MeAla	N-methylalanine	-0.316162	1.7817	0.176707	3.11829	-0.350369	-0.713016	0.294086	1.05625	-0.222949	-0.85963	-0.84853	-0.670832	-0.146148	-0.578092	-0.754924	0.494906	0.02064	-0.387829	-1.27977	-0.225273	0.41095
AceMan	N-acetyl-D-mannosamine	-0.586854	0.116848	1.10711	-0.189548	-0.2512	-0.43355	0.643027	3.84071	-0.423077	-0.375885	-0.659621	0.112775	-0.22108	-0.477432	0.483919	-0.161828	-0.0869202	-0.627908	-0.77456	-0.764573	-0.270354
AceHex	N-acetyl-D-hexosamine	-1.09342	1.24694	2.07635	-0.0706865	0.209848	-0.523871	0.191556	0.231257	2.50329	0.237605	-1.47189	0.256802	-1.31097	-0.79833	-0.326926	-0.60659	0.0584147	0.462247	-0.863108	-0.419938	0.011426
mannitol	mannitol	-0.30438	-0.290376	-0.293165	-0.322448	-0.319796	-0.279806	3.57443	-0.292245	2.32165	-0.313893	-0.319473	-0.291438	-0.320522	-0.326631	-0.317963	-0.311933	-0.313962	-0.323855	-0.326752	-0.306565	-0.32088
maltose	maltose	-0.781086	2.64998	0.926909	2.45253	0.0480033	-0.207156	0.589648	-0.700566	-0.128163	-0.500836	-1.08249	0.263567	-0.33545	-0.375111	0.432919	-0.00995557	-0.437228	-1.22997	-0.253654	-0.757015	-0.564871
lyxitol	lyxitol	-0.514955	-0.131326	-0.0943557	-0.287631	1.03862	0.283001	3.7649	0.389789	-0.449481	-0.421545	-0.647606	-0.372512	0.245998	-0.505565	0.986676	-0.36189	-0.37117	-0.652847	-0.625642	-0.728939	-0.543525
Lys	lysine	0.906356	-0.521667	-0.565169	-0.354444	-0.707625	-0.329671	-0.157681	1.19811	-0.360509	-0.641306	-0.486184	-0.580486	3.42211	-0.350038	-0.41763	0.550904	1.34255	-0.394232	-0.785439	-0.603153	-0.164796
levoglucosan	levoglucosan	0.749634	-0.339028	2.624	-0.424459	1.32096	-0.650992	0.293186	2.10061	-0.784471	-0.457372	-0.637901	1.04379	-0.808384	-0.677401	-0.559488	0.00220476	-0.191702	-0.742469	-0.765458	-0.360329	-0.73494
Lac	lactic acid	-0.251917	3.6334	-0.226844	1.29701	0.0681347	-0.683727	1.25299	0.348927	-0.145344	-0.396459	-0.750871	-0.53223	-0.261984	-0.498515	-0.542645	-0.492023	-0.32728	-0.287031	-0.808965	-0.0621081	-0.33251
Isothreonate	isothreonic acid	-0.678846	2.27574	1.46331	0.847803	0.073949	-0.224798	2.03653	-0.064186	0.613024	0.156213	-1.30124	0.316445	-0.412805	-0.741577	-0.783131	-0.511239	0.199464	-1.16559	-1.31568	-0.575663	-0.207729
Ile	isoleucine	0.253183	2.08973	1.47928	2.09114	-0.319017	-0.0935898	1.03022	0.431325	-0.657912	-0.813376	-1.10291	-0.341416	-0.0700606	-0.749016	-0.158602	0.212983	0.459194	-1.59315	-1.08795	-0.316114	-0.743935
IsoCit	isocitric acid	-0.534752	3.11636	1.73471	0.391978	0.763059	-0.580292	0.626959	0.13708	0.463222	0.0570275	-1.03745	0.318973	-0.770504	-0.609096	-0.379217	-0.0243184	-0.375069	-0.872934	-1.11346	-0.664805	-0.647466
inulotriose	inulotriose	-0.599705	-0.00450161	0.0842014	-0.185577	-0.479385	-0.369834	-0.574652	0.086326	-0.24644	-0.743611	-0.756745	1.89675	-0.704351	-0.74479	-0.773675	-0.216179	1.8333	-0.804801	2.67625	-0.409677	1.0371
inulobiose	inulobiose	-0.774531	0.506573	0.105597	0.430153	0.22706	-0.31978	-0.13715	2.47858	-0.323802	-0.0864863	-0.905346	2.87236	-0.502141	-0.818748	-0.156754	-0.5186	-0.189574	-0.983507	0.494328	-0.761684	-0.636539
inositol	inositol myo-	-0.338038	2.31427	-0.178004	2.52995	0.830064	-0.17229	1.12006	0.375876	0.184787	-0.575465	-1.17314	-0.587466	-0.385935	-0.123896	-0.655235	-0.0289047	0.0219586	-1.146	-1.09762	-0.884551	-0.0304252
IAA	indole-3-acetate	-0.652092	0.0546486	-0.0531899	3.38961	-0.227506	-0.423933	0.0895076	1.2785	1.52553	-0.65208	-0.602306	-0.282052	-0.279049	-0.728366	-0.4447	0.648476	-0.687072	-0.764916	-0.798735	-0.115371	-0.2749
OHamine	hydroxylamine	-0.766159	0.763508	0.070064	1.70976	0.205355	-0.905819	2.80942	0.252765	0.988012	0.35327	-0.93657	0.406609	-0.772653	0.206892	-0.927407	-0.329089	0.0489763	-0.706758	-1.55124	-0.472801	-0.446136
hipurate	hippuric acid	0.0524136	2.34776	-0.0929535	2.20071	0.568303	0.346023	0.935139	-0.476357	0.0659424	0.0616144	-0.832597	0.0599534	0.250438	0.575913	-1.02473	0.00926529	-0.621633	-1.43349	-1.17042	-0.425805	-1.39548
guanine	guanine	-0.406986	0.675339	1.43799	3.42278	-0.0224744	0.501575	0.048711	-0.542764	0.00757379	0.78755	-0.629062	-0.60841	0.021717	0.059421	-0.085956	-0.816314	-0.685346	-0.735059	-0.8199	-0.845045	-0.765334
glycolate	glycolic acid	-0.250334	3.29153	0.823537	0.982179	-0.181545	-0.21964	1.42401	0.0240981	0.243579	-0.455194	-1.04428	-0.719078	-0.19681	-0.572448	-0.483641	0.358271	-0.485187	-0.92945	-1.2445	-0.311209	-0.0538964
glycocyamine	glycocyamine	-0.527799	1.19153	0.0864268	1.77555	-0.617663	-0.545514	1.88812	1.81914	-0.366417	0.0242193	-0.930721	-0.627523	1.56681	-0.11722	-0.43279	-0.409574	-0.3237	-0.894588	-1.28697	-0.646229	-0.625094
Gly	glycine	-0.551571	1.46522	0.616705	2.84884	-0.368617	-0.17318	1.85116	1.02433	-0.208929	-0.53912	-0.762225	-0.371657	-0.432172	-0.0575162	-0.408706	-0.757434	-0.489526	-0.496127	-0.728058	-0.316672	-1.14474
1glyceroP	glycerol-alpha-phosphate	-0.770181	1.67864	0.563838	0.00763021	1.98125	-1.13806	-0.729284	1.67393	-0.230174	-0.0691448	-1.00585	1.39503	-1.06943	-0.535562	-0.652968	0.487583	0.430764	-0.999639	-1.18054	-0.00476837	0.166933
G3G	glycerol-3-galactoside	-0.741324	0.0113737	0.375989	-0.866314	-0.0863077	0.730927	1.66469	1.10698	-0.164804	-0.735321	-1.04336	0.649388	-0.882233	-0.659697	-0.604876	0.0826767	0.0819862	-0.965967	-0.584116	-0.360469	2.99078
Gln2	glutamine dehydrated	0.06991	-0.716762	-0.664487	-0.614304	-0.804467	-0.269463	0.221459	1.96904	-0.679571	-0.308058	-0.874002	-0.763586	2.09156	0.526121	-0.627041	1.49886	1.78932	-0.560347	-0.888905	0.270215	-0.665484
Gln1	glutamine	1.29639	-0.829669	-0.86172	-1.01818	-0.975448	-0.0974084	1.495	0.00589418	0.32628	-0.0749459	-0.857448	-0.974699	1.32316	0.305969	-0.184335	-0.9423	2.5994	0.33405	-1.09358	0.0747719	0.148813
glucuronate	glucuronic acid	-0.701578	1.84363	1.07847	-0.693347	0.64181	0.33957	1.39946	1.58589	0.431043	-0.226706	-1.44186	0.652641	-0.541133	-1.13446	0.0986536	0.965704	-0.683063	-1.31932	-1.09959	-0.412552	-0.783258
Glc	glucose	-0.458187	2.57962	1.22123	0.97142	-0.0476629	0.288909	1.64294	0.90505	0.0526257	-0.426747	-1.43608	-0.125965	-0.0927403	-0.784851	-0.389702	-0.0158952	-0.406146	-1.28958	-1.16918	-0.923335	-0.0957297
gluconate	gluconic acid	-0.47225	1.13707	0.56967	0.811525	-0.0806483	0.4892	2.43443	1.59624	0.113223	-0.449454	-1.4452	-0.239767	-0.0933753	-0.653639	0.293888	0.719935	-0.305614	-1.53217	-1.15843	-1.08156	-0.653071
fucose	fucose	-0.558903	1.46363	2.22796	1.56515	-0.713178	0.534652	0.279336	0.625333	0.764269	0.219148	-1.43547	-0.967123	0.197231	0.0683502	0.350032	0.289635	-0.739533	-1.17219	-1.16346	-0.790201	-1.04467
Eth	ethanolamine	-0.0443794	1.49479	-0.721009	0.592271	0.118733	0.138607	3.17993	0.765196	0.554229	-0.67205	-1.12252	0.112829	-0.608222	0.483405	-0.0487424	-0.366882	-0.813818	-0.236152	-1.03338	-0.758765	-1.01407
erythritol	erythritol	-0.960873	2.10306	-0.0762457	1.75051	-0.254896	-0.119577	1.91283	-1.34411	0.406809	0.291088	-0.693285	0.99917	-0.205835	-0.380273	-1.02721	-0.261475	0.29372	-1.23606	-1.16254	-0.145975	0.11117
cystine	cystine	-0.516468	1.31975	0.774118	0.44268	-0.156567	-0.349983	0.236643	1.05354	0.25276	-0.478759	-1.04731	-0.372643	3.10008	-0.937626	-0.414423	0.692247	-0.32856	-0.976974	-1.20676	-0.772853	-0.312903
Cys	cysteine	-0.532629	3.11842	1.80736	0.382464	-0.159812	-0.270797	0.777853	0.781433	-0.209423	-0.40496	-1.22708	0.0615488	0.161528	-0.735624	0.187158	-0.279556	-0.233725	-0.704715	-1.15894	-0.527353	-0.833139
creatinine	creatinine	-1.24312	1.09576	0.226105	1.84125	-1.25434	-0.669447	2.06838	1.04386	0.399229	1.23535	-0.175345	-0.179597	-0.861164	-0.745456	-1.25971	-0.251418	0.37025	-0.591714	-0.952494	-0.453367	0.356973
CBE	conduritol-beta-epoxide	-0.637813	1.80692	0.0291262	0.136922	-0.1628	0.648439	2.64828	0.635744	-0.0834153	-0.17312	-1.23664	-0.708746	0.151977	-0.0526	-0.563225	-0.18651	1.53482	-0.953311	-0.761717	-1.08942	-0.982922
citrulline	citrulline	-0.0428009	0.155561	1.23932	1.85337	-0.830983	0.18393	2.19799	0.456638	0.300674	-0.086297	-1.24767	-0.786472	1.22439	-0.128746	0.319223	-1.11897	0.194235	-0.784729	-1.42593	-0.908588	-0.764136
Cit	citric acid	-0.335038	-0.0442949	-0.0981756	0.176096	-0.311374	-0.278789	0.101633	4.31529	-0.145727	-0.231733	-0.274519	-0.231259	-0.236707	-0.217258	-0.350145	-0.279484	-0.200671	-0.402648	-0.438362	-0.294506	-0.222323
citraMal	citramalate	-0.317801	1.43348	0.723995	0.8536	2.13185	-0.400882	1.73748	1.12304	-0.271102	0.324911	-1.45623	-0.397557	0.32389	-1.06634	-0.175669	-0.368204	-0.598877	-1.01171	-1.11004	-0.610003	-0.867837
BU3	butane-2,3-diol	-0.562802	-0.493285	-0.527264	-0.13858	0.226815	-0.266918	-0.154965	0.56455	3.85637	-0.502636	-0.428368	0.926078	-0.62322	-0.580172	-0.46432	0.847496	-0.503047	-0.52672	-0.52304	0.0803643	-0.206336
benzylalcohol	benzylalcohol	-0.673886	1.58325	-0.185929	-0.0365205	-0.179953	-0.417807	0.0353287	-0.769687	3.38181	-0.606229	-0.313116	-0.436832	-0.183672	1.47723	-0.746687	-0.0710115	0.226013	-0.804746	-0.601252	-0.192789	-0.48351
Aze	azelaic acid	-0.456952	-0.0356965	0.0078696	-0.307757	-0.272027	-0.553542	0.129755	1.15013	-0.355746	-0.490639	-0.696474	0.720902	-0.670213	-0.643879	-0.399614	3.83817	-0.286111	-0.682316	-0.364325	-0.0394026	0.407871
Asn	asparagine dehydrated	-0.171284	2.57587	1.20271	0.0188564	-0.0443327	0.238473	1.59614	1.21159	-0.329879	-0.826388	-1.46049	-0.316675	-0.240305	-0.946863	0.687213	0.394905	-0.145989	-0.50813	-0.78817	-1.05623	-1.09102
arabitol	arabitol	-0.117077	2.09394	2.01775	0.170246	0.585857	0.0615646	1.88004	-0.688758	-0.194066	-0.356321	-1.2924	0.0402771	0.0561238	-0.575151	0.136682	0.659627	-0.777307	-0.938446	-1.47294	-0.777381	-0.51226
Ala	alanine	-0.0529999	2.26978	-0.342085	2.16418	-0.191279	-0.922873	0.70545	1.55783	0.145328	-0.830659	-1.28	-0.384901	-0.0954871	-0.791088	-0.900386	-0.108076	0.629075	-0.804171	-1.01277	-0.176316	0.421452
adipate	adipic acid	-1.02112	1.44482	1.13884	-0.433559	-0.24042	-0.20604	-0.221312	0.149707	0.117043	-0.736477	-0.950347	0.10587	-0.938675	-0.791225	-0.889545	1.17166	2.45699	-0.863615	1.65236	-0.235711	-0.709256
adenosine	adenosine	-0.459995	2.38875	1.00246	0.696378	-0.965106	1.19934	2.01031	0.0765586	1.02016	-0.492051	-1.02534	-0.488059	-0.696773	-0.136258	0.0433707	-0.491016	-0.543216	-0.95629	-0.550681	-0.888614	-0.743941
aconitate	aconitic acid	-1.21552	2.75255	1.56973	0.234334	1.40416	0.0112083	0.222821	1.06923	0.0985911	-0.621753	-1.03737	-0.0539906	-0.525584	-0.431101	-0.107753	0.28922	-0.161499	-1.02129	-0.67734	-1.10439	-0.694257
deoxyglucitol	6-deoxyglucitol	-1.15437	1.15549	1.05144	-1.11278	0.627682	1.0875	0.00984344	1.8498	-0.0707924	-0.0164915	-1.24931	-0.216562	-1.10163	0.0215566	1.59416	0.136872	-1.35311	-0.780062	0.998644	-0.931458	-0.546424
OHP	3-hydroxypropionic acid	0.104474	0.883835	-0.108335	0.672931	-0.663809	-0.443867	3.00306	2.18798	-0.214325	-0.690584	-0.827806	-0.646364	-0.76504	-0.734611	-0.699269	-0.225343	-0.25847	-0.65941	0.124788	-0.515635	0.475796
HMG	3-hydroxy-3-methylglutaric acid	-0.72977	2.03946	1.95438	0.111246	0.0421978	0.343653	1.6534	1.22014	0.638021	-0.386174	-1.4203	-0.306357	-0.262433	-0.459936	-0.512871	-0.0615673	0.0157762	-1.22793	-0.708529	-0.864937	-1.07747
OHvalerate	2-hydroxyvaleric acid	0.162546	3.10898	-0.20021	1.72778	0.0805941	0.252738	0.834036	0.219128	0.350496	-0.888824	-1.22707	-0.565388	-0.60195	-0.725982	-0.0609607	0.33836	-0.566517	-1.12663	-1.05847	0.0468517	-0.0994996
deoxyerythritol	2-deoxyerythritol	-1.17969	-1.03501	0.671102	1.46592	-0.667553	-0.148597	2.93011	0.540044	0.535804	0.554473	-0.299551	0.00501542	-0.647725	-0.663641	-0.32375	-0.235406	1.13653	-0.733768	-0.0598445	-0.501687	-1.34277
aminoadipate	2-aminoadipic acid	-0.260055	0.354856	-0.452918	-1.03965	-0.566762	-0.382892	0.405415	1.32424	0.574528	-0.467655	-1.00008	-0.616275	0.622603	0.165115	-0.757188	3.13907	0.890113	-0.744401	-1.40156	0.229863	-0.0163625
Meinosine	1-methylinosine	-0.437177	2.70664	2.12747	0.211763	0.626104	0.327861	-0.0692108	-0.200669	0.581406	-0.356373	-0.924678	0.468122	-0.644605	-0.827736	0.80823	-0.0908194	-0.667061	-1.39197	-0.745601	-0.744396	-0.757295
cHD	1,2-cyclohexanedione 3	-0.768284	2.20085	1.86817	-0.206922	0.377822	-0.497007	-0.281017	0.0182805	2.41421	-0.00539105	-0.842732	0.682004	-0.495041	-0.638945	-0.664278	0.126271	-0.226562	-0.914001	-0.813717	-0.590912	-0.742793
Anhydroinositol	1,2-anhydro-myo-inositol	-0.359911	2.44985	2.08133	0.0794652	0.112097	-0.0594198	1.41573	0.559557	0.584604	-0.198502	-1.36279	-0.150732	-0.391172	-0.770011	-0.296203	0.197827	0.00176377	-1.14941	-1.26054	-0.903813	-0.579714

## Sheet: rCCA result
	Cmax	AUClast	Ke	Cl.F.kg	Vd.F.kg	Clrenal	Clcre	Clsec	Sum
Anhydroinositol	-0.431493	-0.486583	-0.124663	0.557243	0.662675	0.587047	0.324287	0.577629	-0.918077
HMG	-0.449125	-0.461239	-0.179959	0.563691	0.712283	0.610455	0.359927	0.598225	-0.910364
threitol	-0.406302	-0.491027	0.0362192	0.428875	0.410263	0.42925	0.147861	0.431941	-0.897329
OHpropionate	-0.442006	-0.452544	-0.196084	0.57029	0.731067	0.619215	0.375935	0.605646	-0.894551
Trp	-0.441952	-0.446971	-0.241417	0.604299	0.799828	0.660582	0.425923	0.643437	-0.888923
levoglucosan	-0.390821	-0.450382	0.00877778	0.406193	0.408445	0.414426	0.155151	0.415694	-0.841203
threonate	-0.393371	-0.426769	-0.153531	0.521434	0.648238	0.557404	0.329533	0.546142	-0.82014
citraMal	-0.395663	-0.410826	-0.0587769	0.411081	0.465579	0.437564	0.200591	0.434956	-0.806489
Tyr	-0.461743	-0.32739	-0.202172	0.392507	0.559784	0.471453	0.266929	0.463192	-0.789133
Glc	-0.362458	-0.421112	-0.150848	0.527597	0.651356	0.556631	0.338459	0.544378	-0.78357
psiUridine	-0.330173	-0.434176	-0.114945	0.529807	0.624871	0.543325	0.32387	0.532062	-0.764349
xanthosine	-0.384427	-0.371292	-0.0716666	0.374297	0.438654	0.407456	0.188949	0.404796	-0.755719
glycolate	-0.374563	-0.372429	-0.098155	0.405467	0.489756	0.439636	0.227247	0.434258	-0.746992
pyrglu	-0.31029	-0.43156	-0.0934224	0.516982	0.594924	0.523094	0.306604	0.512809	-0.74185
Tau	-0.317334	-0.421688	-0.129082	0.532382	0.637951	0.547103	0.337416	0.53455	-0.739022
Asn	-0.369381	-0.36958	-0.159069	0.460287	0.591056	0.502178	0.301124	0.491577	-0.738961
IsoCit	-0.321552	-0.412358	0.0150278	0.384765	0.380251	0.382345	0.15349	0.382404	-0.733909
AceHex	-0.344052	-0.380617	-0.0424572	0.381801	0.422347	0.399091	0.183709	0.396632	-0.724669
Isothreonate	-0.277231	-0.447274	-0.122617	0.583113	0.68214	0.582035	0.373162	0.567157	-0.724506
glucuronate	-0.31211	-0.37957	-0.0860255	0.437398	0.510226	0.453022	0.252849	0.445476	-0.69168
arabitol	-0.327068	-0.3511	-0.151373	0.450191	0.573814	0.484115	0.299437	0.472914	-0.678168
aconitate	-0.332233	-0.342697	-0.0243684	0.319077	0.345733	0.338287	0.136397	0.338275	-0.67493
glucarate	-0.350433	-0.322596	-0.160228	0.406529	0.537986	0.453002	0.27328	0.443263	-0.673029
Ile	-0.275197	-0.396457	-0.0839544	0.478455	0.548294	0.481368	0.28481	0.471618	-0.671654
uridine	-0.258452	-0.405266	-0.0769997	0.493135	0.557002	0.489225	0.293023	0.478933	-0.663718
stearate	-0.267128	-0.391704	-0.186584	0.570532	0.718705	0.58661	0.408959	0.568088	-0.658832
gluconate	-0.278418	-0.373819	-0.205767	0.557456	0.720861	0.582464	0.410821	0.563563	-0.652237
cHD	-0.324773	-0.312815	-0.00336668	0.262459	0.273068	0.282705	0.089964	0.285273	-0.637588
Ala	-0.301742	-0.334505	-0.0613583	0.357984	0.412003	0.376361	0.190786	0.37216	-0.636247
adenosine	-0.24754	-0.357524	-0.165693	0.514529	0.646369	0.529487	0.365676	0.51314	-0.605064
inositol	-0.218249	-0.367949	0.00327658	0.38917	0.390581	0.3714	0.186789	0.367413	-0.586198
fucose	-0.310416	-0.274132	-0.147797	0.349441	0.470486	0.393677	0.239343	0.385014	-0.584548
OHvalerate	-0.247046	-0.33658	0.0102102	0.324147	0.321516	0.318637	0.136205	0.317797	-0.583625
Cys	-0.314351	-0.266669	-0.161053	0.349225	0.48062	0.397724	0.246877	0.388428	-0.581019
adipate	-0.226937	-0.345713	0.0743287	0.288513	0.236036	0.26735	0.0776147	0.27058	-0.57265
Rib	-0.250961	-0.320834	-0.215967	0.508247	0.67903	0.538148	0.393478	0.519192	-0.571795
CBE	-0.197215	-0.372123	-0.181192	0.575712	0.71758	0.577517	0.424236	0.556963	-0.569338
Pi	-0.120364	-0.437566	0.158137	0.395031	0.273942	0.318007	0.112394	0.319695	-0.557929
creatinine	-0.14822	-0.408478	-0.0480742	0.529611	0.567586	0.493749	0.321231	0.480625	-0.556697
Lac	-0.267685	-0.274944	-0.0383187	0.272643	0.308435	0.290941	0.131437	0.289416	-0.542629
MeAla	-0.255341	-0.280335	-0.0356496	0.284202	0.317483	0.298025	0.139525	0.295937	-0.535676
Meinosine	-0.206084	-0.279955	-0.00470922	0.281431	0.289369	0.278829	0.128878	0.277054	-0.486038
Gly	-0.194721	-0.289205	-0.132457	0.417696	0.522952	0.42821	0.296923	0.414862	-0.483926
Phe	-0.189042	-0.282052	-0.168627	0.444088	0.576906	0.459601	0.33761	0.443244	-0.471094
mannitol	-0.240849	-0.226189	-0.264756	0.427741	0.636416	0.480271	0.378029	0.46047	-0.467038
AceMan	-0.271513	-0.195236	-0.207722	0.316241	0.482584	0.374462	0.26637	0.362068	-0.466749
Palmitate	-0.121868	-0.342432	-0.214409	0.605313	0.770344	0.598818	0.480516	0.573146	-0.4643
uracil	-0.209169	-0.241711	-0.0633731	0.280894	0.3342	0.294617	0.165669	0.289577	-0.45088
xylitol	-0.185787	-0.259762	-0.0407909	0.297505	0.332566	0.298798	0.16647	0.293853	-0.44555
urea	-0.186116	-0.258478	-0.289215	0.523942	0.74919	0.560038	0.464724	0.534383	-0.444594
Cit	-0.263748	-0.176853	-0.101361	0.197196	0.282031	0.2423	0.126885	0.23916	-0.440601
OHamine	-0.0934563	-0.33414	-0.115267	0.517826	0.606084	0.492142	0.369552	0.473764	-0.427597
G3G	-0.144398	-0.260428	-0.178227	0.446789	0.585652	0.456769	0.355403	0.43838	-0.404825
urate	-0.112266	-0.290629	-0.0536435	0.391064	0.433193	0.369933	0.248262	0.359287	-0.402895
IAA	-0.189351	-0.200571	-0.0207519	0.195423	0.21582	0.206304	0.0904449	0.205518	-0.389922
deoxyerythritol	-0.0547267	-0.332438	-0.144566	0.56301	0.672404	0.532126	0.424654	0.509564	-0.387165
citrulline	-0.204259	-0.175928	-0.352171	0.458139	0.732965	0.523485	0.461081	0.496641	-0.380188
Eth	-0.135941	-0.242961	-0.186852	0.435089	0.580432	0.447558	0.355704	0.428739	-0.378902
X1glyceroP	-0.101118	-0.272032	0.155799	0.178757	0.060359	0.129408	-0.0138327	0.136487	-0.37315
glycocyamine	-0.246623	-0.10664	-0.307807	0.299109	0.542055	0.382242	0.325963	0.36379	-0.353263
aminoadipate	-0.228103	-0.110598	-0.113654	0.135936	0.229599	0.186769	0.10536	0.183538	-0.338701
cystine	-0.374084	0.0438365	-0.335536	0.0489453	0.318831	0.196709	0.162696	0.187755	-0.330248
Aze	-0.14002	-0.1761	0.058576	0.114929	0.0731665	0.107327	0.00118473	0.11184	-0.316119
Hippurate	-0.0668387	-0.237326	0.0445832	0.251293	0.217197	0.215618	0.109766	0.213161	-0.304165
deoxyglucitol	-0.165267	-0.122748	-0.0417406	0.120028	0.156408	0.142955	0.063317	0.142341	-0.288015
guanine	-0.056868	-0.229518	0.0345888	0.254999	0.22829	0.219755	0.120692	0.216305	-0.286386
lyxitol	-0.127628	-0.15355	-0.294112	0.41461	0.642616	0.457254	0.414181	0.432579	-0.281178
xanthine	-0.0853948	-0.195761	-0.125433	0.340308	0.437373	0.340889	0.269535	0.326704	-0.281155
maltose	-0.0566294	-0.174735	-0.0301866	0.239002	0.262383	0.223317	0.152725	0.216584	-0.231364
BU3	-0.113144	-0.081903	0.00184424	0.0512612	0.0529011	0.0631493	0.00487275	0.0653565	-0.195047
xylose	0.0491651	-0.220428	0.111599	0.228043	0.13889	0.157601	0.0782523	0.156018	-0.171263
erythritol	0.0903289	-0.20615	-0.0446372	0.373848	0.403035	0.317657	0.277126	0.301653	-0.115821
benzylalcohol	-0.0944205	0.0108781	-0.0972085	0.0241194	0.10182	0.0631164	0.0563145	0.0598023	-0.0835423
Ser	0.0554147	-0.114534	0.0698497	0.123471	0.0670585	0.0778227	0.0427158	0.0766036	-0.0591197
Gln1	-0.0345853	-0.0241404	-0.240085	0.235669	0.420391	0.272871	0.290877	0.253455	-0.0587257
Lys	-0.182603	0.18041	-0.289912	-0.0798081	0.149969	0.0406769	0.0973958	0.0319846	-0.00219313
Gln2	-0.0973249	0.101742	-0.229742	0.0189029	0.199005	0.0946418	0.137894	0.0839369	0.00441668
Val	0.129838	-0.117749	-0.0835269	0.308502	0.366954	0.265072	0.27111	0.24744	0.0120885
inulotriose	0.0858855	-0.0580729	0.0603133	0.0704525	0.0208403	0.0295325	0.0232912	0.0283101	0.0278127
inulobiose	0.109812	-0.0725301	0.0218469	0.138513	0.117403	0.0941965	0.0949645	0.0880788	0.0372822
pEt	0.115124	-0.0572429	0.0220829	0.120004	0.0986777	0.0773053	0.0846983	0.071559	0.057881
Suc	0.0715452	-0.0118906	0.062799	-0.00325419	-0.0538522	-0.0320044	-0.0265031	-0.0305441	0.0596546
tartrate	0.239174	-0.114796	-0.00391551	0.289388	0.283235	0.20839	0.232517	0.192449	0.124379
sorbitol	0.263036	-0.0371888	-8.49511e-05	0.191355	0.182193	0.118972	0.175525	0.105281	0.225847
xylulose	0.275042	0.0726923	-0.0620442	0.102918	0.141809	0.0574788	0.164146	0.0423503	0.347734

## Sheet: TTEST-reference
t-test (ID compounds)
	Mean Reference	Mean 808TT	t-value	p			Mean Reference	Mean 808GT	t-value	p
xylulose	35202.9	31892.5	0.264428	0.795596		xylulose	35202.9	22017.1	1.03135	0.321182
xylose	127781	92277.8	0.921409	0.37362		xylose	127781	84319.9	1.26287	0.228817
xylitol	83120.1	46931.4	0.93152	0.368562		xylitol	83120.1	11923.7	1.9251	0.0763778
xanthosine	10906.7	4700.77	2.48882	0.0271553		xanthosine	10906.7	3538.72	3.01459	0.00995566
xanthine	47524.2	22921.9	1.43488	0.174941		xanthine	47524.2	6793.57	2.44985	0.029221
valine	193547	154058	0.767043	0.456761		valine	193547	99402.1	2.77536	0.0157552
uridine	2320.75	1311.23	3.09053	0.00860212		uridine	2320.75	917.092	4.59554	0.000501748
uric acid	331544	171332	1.84762	0.0875336		uric acid	331544	119761	2.44721	0.0293667
urea	737159	301997	1.20952	0.248001		urea	737159	209872	1.47151	0.164943
uracil	284061	132512	1.81998	0.0918559		uracil	284061	98233.9	2.27947	0.0401585
tyrosine	1.15408e+06	456768	1.23829	0.237504		tyrosine	1.15408e+06	505245	1.1477	0.271776
tryptophan	438011	230140	4.30114	0.000861458		tryptophan	438011	290340	2.60402	0.0218386
threonic acid	240094	146759	2.05406	0.0606514		threonic acid	240094	141475	2.12368	0.0534617
threitol	329296	168796	2.45755	0.0288013		threitol	329296	179250	2.34302	0.0356869
taurine	684279	328536	2.2264	0.0442939		taurine	684279	139882	3.51107	0.00383183
tartaric acid	16156.3	13314.7	0.357889	0.72617		tartaric acid	16156.3	21996.9	-0.43955	0.667481
sucrose	25225.8	26141.2	-0.0410482	0.967881		sucrose	25225.8	36116.1	-0.505481	0.621682
stearic acid	178352	117161	2.23912	0.0432671		stearic acid	178352	85222.4	3.42592	0.00451201
sorbitol	526493	592819	-0.194978	0.848424		sorbitol	526493	295772	1.92003	0.0770666
serine	2.22494e+06	300289	0.960817	0.354175		serine	2.22494e+06	438581	0.891634	0.388795
saccharic acid	67575.5	35474.7	1.74983	0.103699		saccharic acid	67575.5	26906.4	2.23413	0.0436671
ribose	46449.9	29562.2	2.26954	0.0409036		ribose	46449.9	20029.9	3.97859	0.00157432
pseudo uridine	2.21629e+06	1.27997e+06	2.70123	0.0181513		pseudo uridine	2.21629e+06	987410	3.69915	0.00267435
phosphoric acid	2.83008e+06	2.02708e+06	1.70879	0.111239		phosphoric acid	2.83008e+06	1.82663e+06	2.09424	0.0563987
phosphoethanolamine	69538.5	61692.3	0.300051	0.768882		phosphoethanolamine	69538.5	50684.2	0.942092	0.363324
phenylalanine	150109	95760.1	1.95164	0.072864		phenylalanine	150109	98936	1.55419	0.144139
palmitic acid	16061.7	11635.4	1.7969	0.0956109		palmitic acid	16061.7	9073.85	2.79312	0.015229
oxoproline	3.1348e+06	1.58556e+06	3.47641	0.00409517		oxoproline	3.1348e+06	1.68716e+06	2.93287	0.011649
N-methylalanine	48744	24150	2.26524	0.0412299		N-methylalanine	48744	34203.1	1.25572	0.231318
N-acetyl-D-mannosamine	54871.7	27552.8	1.03552	0.319307		N-acetyl-D-mannosamine	54871.7	16074.7	1.48885	0.160382
N-acetyl-D-hexosamine	256287	126024	2.00796	0.0658939		N-acetyl-D-hexosamine	256287	166640	1.46879	0.16567
mannitol	3.1854e+07	761981	1.21489	0.246015		mannitol	3.1854e+07	663293	1.21876	0.244591
maltose	6240.78	3793.38	1.45652	0.168975		maltose	6240.78	2954.77	1.99871	0.0669949
lyxitol	1.02427e+06	545417	0.956812	0.356118		lyxitol	1.02427e+06	181428	1.78764	0.0971568
lysine	331152	442945	-0.432732	0.672302		lysine	331152	370369	-0.23438	0.818341
levoglucosan	80623.2	33355.7	1.58926	0.136015		levoglucosan	80623.2	27214.4	1.92036	0.077021
lactic acid	45431.4	14553.9	1.96977	0.0705497		lactic acid	45431.4	17744.5	1.75527	0.102733
isothreonic acid	715916	440243	2.46231	0.0285445		isothreonic acid	715916	408305	2.77993	0.015618
isoleucine	66621.3	30622.6	2.79489	0.0151775		isoleucine	66621.3	31428	2.45259	0.0290713
isocitric acid	372851	211351	2.15171	0.0507976		isocitric acid	372851	179599	2.64111	0.0203529
inulotriose	4969.78	4556.22	0.135226	0.894505		inulotriose	4969.78	12746.8	-2.01224	0.0653899
inulobiose	120125	105399	0.293371	0.77387		inulobiose	120125	63700.8	1.60398	0.132727
inositol myo-	156381	69636.2	2.90639	0.0122566		inositol myo-	156381	73300	2.64694	0.0201287
indole-3-acetate	82018.4	20788.7	1.95425	0.0725273		indole-3-acetate	82018.4	30455	1.569	0.140659
hydroxylamine	20028.3	14319.5	1.59815	0.134022		hydroxylamine	20028.3	12314.1	2.22421	0.0444728
hippuric acid	3.42979e+06	2.25188e+06	1.75802	0.102248		hippuric acid	3.42979e+06	1.25423e+06	3.29633	0.0057885
guanine	4871.61	2796.09	1.20505	0.249662		guanine	4871.61	536.572	2.65358	0.019876
glycolic acid	268296	118977	2.60831	0.0216616		glycolic acid	268296	134879	2.20454	0.0461116
glycocyamine	1.31477e+06	896736	1.1147	0.285165		glycocyamine	1.31477e+06	476859	2.5515	0.024124
glycine	1.8534e+06	762684	2.35354	0.0349942		glycine	1.8534e+06	547748	2.79768	0.0150967
glycerol-alpha-phosphate	51753.6	33161	1.14752	0.271846		glycerol-alpha-phosphate	51753.6	37093.7	0.953757	0.357606
glycerol-3-galactoside	259003	115593	1.94199	0.0741242		glycerol-3-galactoside	259003	255619	0.0314839	0.975362
glutamine dehydrated	23726	29306.3	-0.332108	0.745101		glutamine dehydrated	23726	36829.7	-0.772739	0.453498
glutamine	74794.1	74531.5	0.00795286	0.993775		glutamine	74794.1	92559.8	-0.442393	0.665476
glucuronic acid	456090	276727	2.37738	0.0334712		glucuronic acid	456090	256462	2.61215	0.0215045
glucose	892793	471676	3.14159	0.00779688		glucose	892793	437901	3.3442	0.00527924
gluconic acid	227041	135319	2.79051	0.0153053		gluconic acid	227041	116632	3.09304	0.00856066
fucose	486060	315044	2.02647	0.0637404		fucose	486060	223350	3.32822	0.005444
ethanolamine	1.54066e+06	995221	1.96111	0.0716471		ethanolamine	1.54066e+06	776606	2.89912	0.0124288
erythritol	503078	389731	0.955312	0.356848		erythritol	503078	342090	1.38057	0.190686
cystine	103205	81914.1	0.63861	0.534166		cystine	103205	55109.1	2.41917	0.0309531
cysteine	250563	146046	1.8328	0.0898281		cysteine	250563	113714	2.50145	0.0265162
creatinine	2.98632e+06	2.03662e+06	1.22557	0.2421		creatinine	2.98632e+06	2.13856e+06	1.18593	0.256873
conduritol-beta-epoxide	169715	101583	2.13227	0.0526309		conduritol-beta-epoxide	169715	103229	1.77593	0.099142
citrulline	96929.1	67387.3	1.49331	0.159224		citrulline	96929.1	39725.5	3.22998	0.0065768
citric acid	4.85644e+06	1.26762e+06	1.02765	0.322858		citric acid	4.85644e+06	987321	1.10686	0.288415
citramalate	47638	24323.8	2.61281	0.0214776		citramalate	47638	17385.6	3.87347	0.00192022
butane-2,3-diol	34871.8	14146.2	0.917012	0.375835		butane-2,3-diol	34871.8	19364	0.692429	0.50085
benzylalcohol	383649	233211	0.713308	0.488263		benzylalcohol	383649	169352	1.10012	0.291236
azelaic acid	3325.81	2029.95	1.03557	0.319284		azelaic acid	3325.81	5843.56	-0.942236	0.363253
asparagine dehydrated	171107	91148.1	2.5543	0.0239967		asparagine dehydrated	171107	90150.3	2.72797	0.0172484
arabitol	445711	273205	2.05031	0.0610629		arabitol	445711	219430	2.56741	0.0234083
alanine	1.01118e+06	403033	2.63596	0.0205531		alanine	1.01118e+06	653777	1.47184	0.164857
adipic acid	45783.4	20664.4	2.26651	0.0411335		adipic acid	45783.4	61796.7	-0.904573	0.382149
adenosine	10374.5	5081.32	2.65585	0.0197904		adenosine	10374.5	4100.61	3.23497	0.00651402
aconitic acid	298225	147418	2.34222	0.0357404		aconitic acid	298225	134433	2.461	0.0286152
6-deoxyglucitol	61818.7	46685.4	0.998079	0.336457		6-deoxyglucitol	61818.7	39697.3	1.55135	0.144814
3-hydroxypropionic acid	48058	8961.33	2.57295	0.023164		3-hydroxypropionic acid	48058	25159	1.45803	0.168564
3-hydroxy-3-methylglutaric acid	51489.6	27249.4	3.23767	0.00648019		3-hydroxy-3-methylglutaric acid	51489.6	25544.2	3.38118	0.00491693
2-hydroxyvaleric acid	313977	146179	3.09241	0.00857112		2-hydroxyvaleric acid	313977	178121	2.37487	0.033629
2-deoxyerythritol	147048	109420	1.02717	0.323073		2-deoxyerythritol	147048	105474	1.05223	0.311859
2-aminoadipic acid	18425.8	14472.7	0.936256	0.366209		2-aminoadipic acid	18425.8	22575.9	-0.593395	0.563099
2,3-dihydroxybutanoic acid	112350	49761.7	2.13857	0.0520301		2,3-dihydroxybutanoic acid	112350	62905.9	1.68108	0.1166
1-methylinosine	5321.18	3201.39	1.79557	0.0958315		1-methylinosine	5321.18	2053.63	2.99913	0.0102561
1,2-cyclohexanedione 3	5349.54	3087.01	1.64163	0.124624		1,2-cyclohexanedione 3	5349.54	2583.64	2.06904	0.0590318
1,2-anhydro-myo-inositol	66189.8	34689.1	2.94522	0.011376		1,2-anhydro-myo-inositol	66189.8	32555.9	3.02127	0.0098284

## Sheet: ANOVA
ANOVA (all compounds)
	SS Effect	df Effect	MS Effect	SS Error	df Error	MS Error	F	p
xylulose	6.4245e+08	2	3.21225e+08	1.0152e+10	18	5.64002e+08	0.569546	0.575653
xylose	8.20668e+09	2	4.10334e+09	8.45324e+10	18	4.69625e+09	0.873748	0.434354
xylitol	1.85029e+10	2	9.25145e+09	7.17916e+10	18	3.98842e+09	2.31958	0.126973
xanthosine	2.40945e+08	2	1.20472e+08	2.94795e+08	18	1.63775e+07	7.35596	0.00462486
xanthine	6.26829e+09	2	3.13414e+09	1.38206e+10	18	7.67813e+08	4.08191	0.0345256
valine	3.1922e+10	2	1.5961e+10	1.35136e+11	18	7.50758e+09	2.12598	0.148299
uridine	7.95327e+06	2	3.97664e+06	5.33507e+06	18	296393	13.4168	0.000271033
uric acid	1.85896e+11	2	9.2948e+10	3.59361e+11	18	1.99645e+10	4.65566	0.0234622
urea	1.21643e+12	2	6.08213e+11	6.13866e+12	18	3.41037e+11	1.78342	0.196504
uracil	1.49868e+11	2	7.49339e+10	3.3343e+11	18	1.85239e+10	4.04526	0.0354085
tyrosine	2.33694e+12	2	1.16847e+12	1.51108e+13	18	8.39491e+11	1.39188	0.274117
tryptophan	1.734e+11	2	8.67e+10	1.87719e+11	18	1.04288e+10	8.31351	0.00277152
threonic acid	4.74573e+10	2	2.37287e+10	1.16091e+11	18	6.44948e+09	3.67916	0.0457476
threitol	1.24322e+11	2	6.21608e+10	2.23555e+11	18	1.24197e+10	5.005	0.018691
taurine	1.14852e+12	2	5.74262e+11	1.26076e+12	18	7.00421e+10	8.19881	0.00294237
tartaric acid	2.37709e+08	2	1.18854e+08	1.01527e+10	18	5.64037e+08	0.210721	0.81197
sucrose	4.77694e+08	2	2.38847e+08	3.17125e+10	18	1.76181e+09	0.135569	0.874102
stearic acid	3.36792e+10	2	1.68396e+10	3.77832e+10	18	2.09907e+09	8.02242	0.00322843
sorbitol	2.99458e+11	2	1.49729e+11	5.54645e+12	18	3.08136e+11	0.485919	0.622971
serine	1.77637e+13	2	8.88186e+12	1.87939e+14	18	1.0441e+13	0.850669	0.443599
saccharic acid	7.02869e+09	2	3.51435e+09	1.69081e+10	18	9.39337e+08	3.7413	0.0437782
ribose	2.68402e+09	2	1.34201e+09	2.71048e+09	18	1.50582e+08	8.91214	0.00204106
pseudo uridine	6.28433e+12	2	3.14216e+12	6.01775e+12	18	3.34319e+11	9.39869	0.00160362
phosphoric acid	4.31611e+12	2	2.15806e+12	1.33713e+13	18	7.42848e+11	2.90511	0.0806456
phosphoethanolamine	1.28014e+09	2	6.40069e+08	3.62117e+10	18	2.01176e+09	0.318163	0.731492
phenylalanine	1.43465e+10	2	7.17326e+09	5.91243e+10	18	3.28468e+09	2.18385	0.141534
palmitic acid	1.87188e+08	2	9.35941e+07	3.26836e+08	18	1.81576e+07	5.15455	0.016987
oxoproline	1.15783e+13	2	5.78914e+12	1.24463e+13	18	6.91461e+11	8.37232	0.00268821
N-methylalanine	2.27231e+09	2	1.13616e+09	6.42924e+09	18	3.5718e+08	3.18091	0.0656245
N-acetyl-D-mannosamine	6.0155e+09	2	3.00775e+09	3.35281e+10	18	1.86267e+09	1.61475	0.226461
N-acetyl-D-hexosamine	6.71269e+10	2	3.35634e+10	2.13807e+11	18	1.18782e+10	2.82564	0.0856563
mannitol	4.98749e+15	2	2.49375e+15	3.06535e+16	18	1.70297e+15	1.46435	0.257497
maltose	4.43738e+07	2	2.21869e+07	1.40427e+08	18	7.80151e+06	2.84392	0.0844738
lyxitol	2.64342e+12	2	1.32171e+12	1.18052e+13	18	6.55844e+11	2.01528	0.162264
lysine	4.51207e+10	2	2.25604e+10	3.74246e+12	18	2.07914e+11	0.108508	0.897754
levoglucosan	1.31448e+10	2	6.5724e+09	4.29232e+10	18	2.38462e+09	2.75616	0.0903218
lactic acid	4.44027e+09	2	2.22013e+09	1.17519e+10	18	6.52883e+08	3.40051	0.0558762
isothreonic acid	4.40486e+11	2	2.20243e+11	6.77955e+11	18	3.76642e+10	5.84755	0.0110481
isoleucine	6.51834e+09	2	3.25917e+09	1.03456e+10	18	5.74757e+08	5.67052	0.0123076
isocitric acid	1.64831e+11	2	8.24155e+10	2.79765e+11	18	1.55425e+10	5.30259	0.0154685
inulotriose	2.70969e+08	2	1.35485e+08	1.09687e+09	18	6.09374e+07	2.22334	0.137114
inulobiose	1.17249e+10	2	5.86246e+09	1.27518e+11	18	7.08431e+09	0.827528	0.45309
inositol myo-	3.71214e+10	2	1.85607e+10	4.86947e+10	18	2.70526e+09	6.86096	0.00609841
indole-3-acetate	1.66376e+10	2	8.31878e+09	5.11733e+10	18	2.84296e+09	2.9261	0.0793775
hydroxylamine	2.4372e+08	2	1.2186e+08	6.62778e+08	18	3.6821e+07	3.30952	0.0597052
hippuric acid	1.74448e+13	2	8.72238e+12	2.46061e+13	18	1.36701e+12	6.38064	0.00804288
guanine	6.81531e+07	2	3.40765e+07	1.39021e+08	18	7.7234e+06	4.41212	0.0275871
glycolic acid	1.03537e+11	2	5.17687e+10	1.77113e+11	18	9.83961e+09	5.26126	0.0158768
glycocyamine	2.55697e+12	2	1.27849e+12	6.87277e+12	18	3.81821e+11	3.34839	0.0580348
glycine	7.52192e+12	2	3.76096e+12	1.04309e+13	18	5.79493e+11	6.49009	0.00754565
glycerol-alpha-phosphate	1.46806e+09	2	7.34031e+08	1.43799e+10	18	7.98885e+08	0.918819	0.416911
glycerol-3-galactoside	8.65268e+10	2	4.32634e+10	6.04161e+11	18	3.35645e+10	1.28896	0.299804
glutamine dehydrated	6.18639e+08	2	3.09319e+08	2.02137e+10	18	1.12298e+09	0.275444	0.762378
glutamine	1.36895e+09	2	6.84474e+08	9.19631e+10	18	5.10906e+09	0.133972	0.875478
glucuronic acid	1.85905e+11	2	9.29523e+10	3.55183e+11	18	1.97324e+10	4.71064	0.0226289
glucose	9.90068e+11	2	4.95034e+11	9.91739e+11	18	5.50966e+10	8.98483	0.001968
gluconic acid	5.35779e+10	2	2.6789e+10	7.05189e+10	18	3.91772e+09	6.8379	0.00617879
fucose	2.6709e+11	2	1.33545e+11	3.82552e+11	18	2.12529e+10	6.28361	0.00851429
ethanolamine	2.3481e+12	2	1.17405e+12	3.78972e+12	18	2.1054e+11	5.57637	0.0130418
erythritol	1.0357e+11	2	5.17852e+10	7.48586e+11	18	4.15881e+10	1.24519	0.311531
cystine	8.34561e+09	2	4.1728e+09	5.98077e+10	18	3.32265e+09	1.25587	0.308625
cysteine	7.80384e+10	2	3.90192e+10	1.59516e+11	18	8.862e+09	4.40298	0.0277568
creatinine	4.18517e+12	2	2.09258e+12	3.05412e+13	18	1.69674e+12	1.2333	0.314805
conduritol-beta-epoxide	2.3308e+10	2	1.1654e+10	7.17385e+10	18	3.98547e+09	2.92412	0.0794961
citrulline	1.19702e+10	2	5.9851e+09	2.07627e+10	18	1.15349e+09	5.18871	0.0166225
citric acid	7.17482e+13	2	3.58741e+13	5.72246e+14	18	3.17915e+13	1.12842	0.345388
citramalate	3.83363e+09	2	1.91682e+09	3.88035e+09	18	2.15575e+08	8.89164	0.0020622
butane-2,3-diol	1.76963e+09	2	8.84814e+08	2.59223e+10	18	1.44013e+09	0.6144	0.551929
benzylalcohol	1.83274e+11	2	9.1637e+10	2.16586e+12	18	1.20326e+11	0.761576	0.481397
azelaic acid	4.55503e+07	2	2.27752e+07	3.64434e+08	18	2.02463e+07	1.1249	0.346469
asparagine dehydrated	3.32946e+10	2	1.66473e+10	5.30319e+10	18	2.94622e+09	5.6504	0.0124606
arabitol	2.13143e+11	2	1.06572e+11	4.09992e+11	18	2.27774e+10	4.67884	0.0231068
alanine	1.38726e+12	2	6.9363e+11	2.94712e+12	18	1.63729e+11	4.23645	0.0310626
adipic acid	5.18221e+09	2	2.5911e+09	1.55091e+10	18	8.61616e+08	3.00726	0.074677
adenosine	1.74912e+08	2	8.74559e+07	1.89427e+08	18	1.05237e+07	8.31037	0.00277604
aconitic acid	1.27757e+11	2	6.38784e+10	2.18623e+11	18	1.21457e+10	5.25932	0.0158962
6-deoxyglucitol	1.93096e+09	2	9.65479e+08	1.35452e+10	18	7.52512e+08	1.28301	0.30137
3-hydroxypropionic acid	5.72868e+09	2	2.86434e+09	1.15611e+10	18	6.42284e+08	4.45961	0.0267233
3-hydroxy-3-methylglutaric acid	3.24693e+09	2	1.62346e+09	3.05022e+09	18	1.69456e+08	9.58043	0.00146785
2-hydroxyvaleric acid	1.21611e+11	2	6.08055e+10	1.6382e+11	18	9.1011e+09	6.68111	0.00675758
2-deoxyerythritol	8.11178e+09	2	4.05589e+09	7.75387e+10	18	4.3077e+09	0.941544	0.408412
2-aminoadipic acid	1.9704e+08	2	9.85199e+07	2.54779e+09	18	1.41544e+08	0.696038	0.511486
2,3-dihydroxybutanoic acid	1.66554e+10	2	8.32769e+09	4.34962e+10	18	2.41646e+09	3.44624	0.0540554
1-methylinosine	4.1268e+07	2	2.0634e+07	6.9965e+07	18	3.88694e+06	5.30854	0.0154108
1,2-cyclohexanedione 3	3.32696e+07	2	1.66348e+07	9.39842e+07	18	5.22134e+06	3.18592	0.0653818
1,2-anhydro-myo-inositol	5.46834e+09	2	2.73417e+09	6.44238e+09	18	3.5791e+08	7.63927	0.00396255
269689	2.89205e+09	2	1.44602e+09	1.77689e+10	18	9.87163e+08	1.46483	0.257391
269667	9.3582e+07	2	4.6791e+07	1.94185e+08	18	1.07881e+07	4.3373	0.0290116
269656	1.85459e+09	2	9.27296e+08	6.44027e+09	18	3.57793e+08	2.59171	0.102531
269648	2.06527e+07	2	1.03263e+07	5.08934e+07	18	2.82741e+06	3.65222	0.0466317
269631	2.67414e+08	2	1.33707e+08	2.0678e+09	18	1.14878e+08	1.16391	0.334685
269625	1.68184e+10	2	8.40918e+09	2.57796e+10	18	1.4322e+09	5.87152	0.0108889
268610	1.77649e+07	2	8.88246e+06	4.52254e+08	18	2.51252e+07	0.353528	0.706974
268215	9.51853e+07	2	4.75927e+07	5.27637e+08	18	2.93131e+07	1.62359	0.22477
268188	6.10447e+07	2	3.05223e+07	2.44903e+08	18	1.36057e+07	2.24335	0.134934
268167	1.54279e+07	2	7.71393e+06	6.13706e+07	18	3.40948e+06	2.2625	0.132883
268165	5.07959e+06	2	2.5398e+06	1.89475e+07	18	1.05264e+06	2.41279	0.117938
268148	3.80725e+08	2	1.90362e+08	2.26099e+09	18	1.25611e+08	1.51549	0.246442
268141	6.53003e+09	2	3.26501e+09	2.86595e+10	18	1.59219e+09	2.05064	0.157651
268125	9.80463e+06	2	4.90232e+06	2.30537e+07	18	1.28076e+06	3.82766	0.041196
268122	2.41896e+07	2	1.20948e+07	2.06068e+08	18	1.14482e+07	1.05648	0.368271
268120	1.00082e+08	2	5.00409e+07	1.05468e+08	18	5.85936e+06	8.54034	0.00246513
268113	1.38196e+08	2	6.90981e+07	8.51609e+08	18	4.73116e+07	1.46049	0.258354
268110	4.40071e+09	2	2.20035e+09	4.18584e+09	18	2.32547e+08	9.46198	0.00155482
268108	6.40952e+07	2	3.20476e+07	6.76201e+08	18	3.75667e+07	0.853084	0.442622
268106	7.60285e+08	2	3.80142e+08	1.71153e+09	18	9.50849e+07	3.99792	0.0365862
268103	6.32982e+08	2	3.16491e+08	1.15243e+09	18	6.40241e+07	4.9433	0.0194487
268100	1.26374e+10	2	6.31869e+09	4.76573e+10	18	2.64763e+09	2.38655	0.120408
268093	9.56353e+06	2	4.78177e+06	2.91201e+07	18	1.61778e+06	2.95575	0.0776229
268083	2.95292e+08	2	1.47646e+08	7.94119e+08	18	4.41177e+07	3.34664	0.0581092
268079	7.83868e+07	2	3.91934e+07	2.23164e+08	18	1.2398e+07	3.16127	0.0665843
268053	2.41581e+07	2	1.2079e+07	1.02498e+08	18	5.69433e+06	2.12124	0.148869
268050	1.71881e+09	2	8.59405e+08	2.08754e+09	18	1.15975e+08	7.41028	0.00448888
268049	8.06793e+07	2	4.03397e+07	3.24825e+08	18	1.80458e+07	2.2354	0.135795
268042	5.5838e+11	2	2.7919e+11	1.22174e+12	18	6.78743e+10	4.11334	0.0337881
268038	1.87015e+10	2	9.35073e+09	4.43918e+10	18	2.46621e+09	3.79154	0.0422548
268026	8.6732e+07	2	4.3366e+07	4.51885e+08	18	2.51047e+07	1.7274	0.205935
268025	2.77277e+08	2	1.38639e+08	1.64992e+09	18	9.16624e+07	1.51249	0.247077
268024	9.59791e+07	2	4.79896e+07	2.84015e+08	18	1.57786e+07	3.04143	0.0727912
268021	7.41726e+07	2	3.70863e+07	1.39943e+08	18	7.77461e+06	4.77018	0.0217633
268007	1.15966e+06	2	579831	1.78434e+06	18	99129.9	5.84921	0.011037
268006	2.03663e+06	2	1.01831e+06	3.62454e+06	18	201363	5.0571	0.0180767
268005	3.3619e+09	2	1.68095e+09	8.20156e+09	18	4.55642e+08	3.68919	0.045423
267994	1.37866e+07	2	6.89329e+06	2.41606e+07	18	1.34226e+06	5.1356	0.0171931
267991	11099.1	2	5549.57	4.99243e+06	18	277357	0.0200088	0.980212
267988	5.46839e+06	2	2.7342e+06	3.12699e+07	18	1.73722e+06	1.57389	0.23446
267978	1.68227e+09	2	8.41136e+08	3.05094e+09	18	1.69497e+08	4.96255	0.0192088
267972	1.27938e+09	2	6.39688e+08	3.0685e+09	18	1.70472e+08	3.75245	0.0434351
267968	2.11392e+09	2	1.05696e+09	1.47891e+11	18	8.21616e+09	0.128644	0.880088
267958	3.53489e+06	2	1.76744e+06	2.36704e+07	18	1.31502e+06	1.34404	0.28574
267946	145656	2	72828.1	7.83851e+06	18	435473	0.167239	0.847297
267937	1.0666e+08	2	5.33298e+07	3.94611e+08	18	2.19228e+07	2.43261	0.116111
267934	1.18882e+08	2	5.94411e+07	5.85525e+08	18	3.25292e+07	1.82732	0.18945
267926	1.5517e+10	2	7.75849e+09	1.61813e+10	18	8.98961e+08	8.63052	0.00235395
267923	3.32134e+08	2	1.66067e+08	6.69771e+09	18	3.72095e+08	0.446303	0.646883
267915	2.63778e+08	2	1.31889e+08	4.3456e+08	18	2.41422e+07	5.463	0.0139913
267913	3.62547e+06	2	1.81273e+06	2.15175e+07	18	1.19542e+06	1.5164	0.246251
267908	8.80629e+06	2	4.40315e+06	1.79612e+08	18	9.97843e+06	0.441267	0.649995
267907	1.16757e+08	2	5.83784e+07	1.75746e+08	18	9.76367e+06	5.97914	0.0102047
267904	3.54035e+09	2	1.77018e+09	7.13282e+09	18	3.96268e+08	4.46713	0.0265894
267900	3.47253e+09	2	1.73626e+09	8.6073e+09	18	4.78183e+08	3.63096	0.0473429
267898	9.59949e+10	2	4.79974e+10	1.57474e+11	18	8.74856e+09	5.48633	0.0137898
267897	3.38934e+08	2	1.69467e+08	7.95733e+08	18	4.42074e+07	3.83345	0.0410292
267893	4.17224e+07	2	2.08612e+07	1.97594e+08	18	1.09774e+07	1.90037	0.178324
267890	1.26914e+07	2	6.3457e+06	7.84778e+07	18	4.35988e+06	1.45548	0.259471
267886	3.67514e+06	2	1.83757e+06	2.18363e+07	18	1.21313e+06	1.51474	0.246603
267884	1.21784e+07	2	6.08918e+06	7.50873e+07	18	4.17152e+06	1.4597	0.258528
267882	1.6927e+06	2	846352	1.44948e+08	18	8.05266e+06	0.105102	0.900781
267880	9.53876e+07	2	4.76938e+07	3.11892e+08	18	1.73273e+07	2.75252	0.0905739
267872	5.87654e+07	2	2.93827e+07	5.51167e+08	18	3.06204e+07	0.95958	0.401803
267871	4.36992e+06	2	2.18496e+06	6.80261e+07	18	3.77923e+06	0.57815	0.571016
267870	7.27711e+08	2	3.63855e+08	3.24024e+09	18	1.80014e+08	2.02127	0.161473
267868	5.08188e+06	2	2.54094e+06	1.64184e+08	18	9.12135e+06	0.27857	0.760069
267852	4.70806e+07	2	2.35403e+07	1.37587e+09	18	7.64375e+07	0.307968	0.738735
267851	1.99537e+09	2	9.97683e+08	3.35183e+09	18	1.86213e+08	5.35777	0.0149417
267850	2.24707e+09	2	1.12353e+09	6.77355e+09	18	3.76308e+08	2.98568	0.0758961
267848	2.42454e+09	2	1.21227e+09	1.15021e+10	18	6.39003e+08	1.89712	0.178803
267842	4.3627e+06	2	2.18135e+06	3.24608e+07	18	1.80338e+06	1.20959	0.321446
267838	7.34537e+07	2	3.67268e+07	4.76986e+08	18	2.64992e+07	1.38596	0.275527
267835	5.94204e+07	2	2.97102e+07	1.46838e+08	18	8.15769e+06	3.64199	0.0469726
267833	7.6826e+08	2	3.8413e+08	9.88261e+08	18	5.49034e+07	6.99647	0.00564891
267830	1.74882e+08	2	8.74411e+07	1.59428e+08	18	8.85712e+06	9.87241	0.00127566
267824	9.20537e+07	2	4.60268e+07	9.76652e+08	18	5.42584e+07	0.848289	0.444565
267816	1.37328e+11	2	6.86638e+10	6.75286e+11	18	3.75159e+10	1.83026	0.188987
267808	2.5223e+10	2	1.26115e+10	3.77421e+10	18	2.09678e+09	6.01469	0.00998933
267806	3.8916e+11	2	1.9458e+11	1.87965e+12	18	1.04425e+11	1.86335	0.183869
267805	5.12356e+10	2	2.56178e+10	1.99028e+11	18	1.10571e+10	2.31686	0.127248
267787	1.05007e+07	2	5.25037e+06	2.48247e+07	18	1.37915e+06	3.80696	0.0417992
267785	5.53588e+06	2	2.76794e+06	1.41137e+07	18	784093	3.53011	0.0508847
267782	1.9182e+07	2	9.59098e+06	2.77739e+07	18	1.543e+06	6.21582	0.00886187
267781	4.74092e+07	2	2.37046e+07	2.25326e+08	18	1.25181e+07	1.89362	0.179322
267774	7.18062e+07	2	3.59031e+07	1.32168e+08	18	7.34266e+06	4.88966	0.0201353
267771	1.23486e+08	2	6.17432e+07	8.27953e+07	18	4.59974e+06	13.4232	0.000270336
267769	5.49022e+08	2	2.74511e+08	7.63686e+08	18	4.2427e+07	6.4702	0.00763342
267768	9.80078e+07	2	4.90039e+07	9.72247e+07	18	5.40137e+06	9.07249	0.00188374
267765	3.60166e+07	2	1.80083e+07	6.2416e+08	18	3.46755e+07	0.519338	0.603562
267763	1.70635e+07	2	8.53175e+06	7.75272e+08	18	4.30707e+07	0.198087	0.822063
267762	9.48782e+07	2	4.74391e+07	2.38811e+08	18	1.32673e+07	3.57564	0.0492506
267760	8.52541e+08	2	4.2627e+08	2.19654e+09	18	1.2203e+08	3.49315	0.0522557
267759	4.19401e+07	2	2.09701e+07	1.69508e+08	18	9.41712e+06	2.2268	0.136735
267757	1.25769e+09	2	6.28845e+08	4.16495e+09	18	2.31386e+08	2.71773	0.0930234
267756	1.02227e+09	2	5.11136e+08	7.11984e+09	18	3.95547e+08	1.29223	0.29895
267755	6.8242e+07	2	3.4121e+07	1.09566e+08	18	6.08698e+06	5.60557	0.0128091
267751	1.23461e+09	2	6.17306e+08	4.20388e+09	18	2.33549e+08	2.64316	0.098525
267749	2.9418e+07	2	1.4709e+07	2.1332e+08	18	1.18511e+07	1.24115	0.31264
267748	1.3259e+08	2	6.62951e+07	3.59572e+09	18	1.99762e+08	0.33187	0.721879
267745	1.61256e+08	2	8.06279e+07	9.49652e+08	18	5.27584e+07	1.52825	0.243769
267742	1.73118e+09	2	8.65589e+08	3.79791e+09	18	2.10995e+08	4.10242	0.0340423
267740	6.45044e+10	2	3.22522e+10	2.30636e+11	18	1.28131e+10	2.51712	0.108664
267737	1.31446e+10	2	6.57231e+09	2.72003e+10	18	1.51113e+09	4.34928	0.028778
267732	6.33898e+08	2	3.16949e+08	1.36588e+09	18	7.58823e+07	4.17685	0.0323502
267730	4.82903e+09	2	2.41451e+09	1.40396e+10	18	7.79977e+08	3.09562	0.0699083
267727	2.97227e+07	2	1.48614e+07	2.49132e+08	18	1.38406e+07	1.07375	0.36263
267723	1.85078e+10	2	9.25388e+09	2.20297e+10	18	1.22387e+09	7.56116	0.00413395
267721	1.89161e+08	2	9.45806e+07	8.03525e+08	18	4.46403e+07	2.11873	0.149172
267715	4.08524e+10	2	2.04262e+10	9.80355e+10	18	5.44642e+09	3.75039	0.0434981
267714	3.15329e+11	2	1.57665e+11	2.54944e+12	18	1.41636e+11	1.11317	0.350103
267712	5.1708e+10	2	2.5854e+10	3.84953e+11	18	2.13863e+10	1.20891	0.32164
267707	2.65031e+06	2	1.32516e+06	7.28656e+06	18	404809	3.27353	0.0612994
267704	4.84226e+07	2	2.42113e+07	2.98252e+08	18	1.65696e+07	1.46119	0.258198
267703	2.53778e+08	2	1.26889e+08	8.05612e+08	18	4.47562e+07	2.83511	0.0850416
267702	7.31839e+07	2	3.65919e+07	7.57125e+07	18	4.20625e+06	8.69943	0.00227274
267701	6.83325e+07	2	3.41662e+07	6.92471e+07	18	3.84706e+06	8.88113	0.00207314
267698	1.28489e+09	2	6.42447e+08	2.24528e+09	18	1.24738e+08	5.15037	0.0170322
267697	1.30769e+06	2	653845	4.11815e+07	18	2.28786e+06	0.285789	0.754768
267696	9.38895e+07	2	4.69448e+07	4.56426e+08	18	2.5357e+07	1.85135	0.185707
267695	8.03411e+08	2	4.01706e+08	9.77821e+09	18	5.43234e+08	0.739471	0.49132
267692	4.2518e+08	2	2.1259e+08	4.88884e+08	18	2.71602e+07	7.82726	0.00358147
267691	3.20868e+07	2	1.60434e+07	1.99943e+09	18	1.11079e+08	0.144432	0.866507
267687	4.27643e+08	2	2.13821e+08	4.29902e+08	18	2.38835e+07	8.9527	0.00199993
267686	1.39952e+08	2	6.9976e+07	7.49759e+07	18	4.16533e+06	16.7996	7.64998e-05
267682	8.72857e+09	2	4.36429e+09	6.06245e+10	18	3.36803e+09	1.2958	0.298018
267681	2.08546e+08	2	1.04273e+08	1.16889e+09	18	6.49384e+07	1.60572	0.228202
267676	5.30806e+08	2	2.65403e+08	1.71094e+09	18	9.50525e+07	2.79217	0.0878694
267675	7.79756e+08	2	3.89878e+08	1.04508e+09	18	5.80599e+07	6.7151	0.00662719
267674	1.70643e+09	2	8.53216e+08	6.51862e+09	18	3.62145e+08	2.356	0.123354
267673	5.92187e+08	2	2.96094e+08	1.79733e+09	18	9.98515e+07	2.96534	0.0770651
267671	3.24858e+07	2	1.62429e+07	2.41144e+08	18	1.33969e+07	1.21244	0.32064
267670	7.11024e+08	2	3.55512e+08	1.22854e+09	18	6.8252e+07	5.20881	0.016412
267669	6.22058e+07	2	3.11029e+07	3.60225e+08	18	2.00125e+07	1.55417	0.238432
267666	6.25713e+08	2	3.12857e+08	2.15829e+09	18	1.19905e+08	2.60921	0.101149
267665	5.49191e+08	2	2.74595e+08	3.76716e+09	18	2.09287e+08	1.31205	0.293816
267661	3.02395e+07	2	1.51197e+07	3.5482e+08	18	1.97122e+07	0.767023	0.478986
267658	1.08407e+09	2	5.42036e+08	4.83402e+09	18	2.68556e+08	2.01833	0.16186
267656	4.8617e+10	2	2.43085e+10	4.54783e+11	18	2.52657e+10	0.962115	0.400884
267655	1.48647e+10	2	7.43237e+09	4.62962e+10	18	2.57201e+09	2.88971	0.0815907
267654	9.25517e+09	2	4.62758e+09	1.23633e+10	18	6.86848e+08	6.73742	0.00654305
267653	2.71061e+09	2	1.3553e+09	2.77145e+09	18	1.5397e+08	8.80241	0.00215712
267652	5.25023e+09	2	2.62511e+09	6.12601e+09	18	3.40334e+08	7.71335	0.00380725
267651	7.35105e+09	2	3.67553e+09	6.87599e+09	18	3.82e+08	9.62181	0.00143875
267650	3.01817e+09	2	1.50908e+09	1.97857e+10	18	1.09921e+09	1.37289	0.278667
267649	3.47572e+10	2	1.73786e+10	5.76394e+10	18	3.20219e+09	5.4271	0.0143077
267648	1.10045e+10	2	5.50224e+09	1.17149e+10	18	6.50829e+08	8.4542	0.00257682
267647	6.6075e+10	2	3.30375e+10	1.99507e+11	18	1.10837e+10	2.98073	0.0761788
267645	1.03911e+11	2	5.19554e+10	8.81988e+10	18	4.89993e+09	10.6033	0.000906197
243111	3.45611e+09	2	1.72805e+09	9.68766e+09	18	5.38204e+08	3.21078	0.0641936
242185	9.42878e+09	2	4.71439e+09	6.63531e+10	18	3.68628e+09	1.2789	0.302456
241869	1.47295e+08	2	7.36477e+07	2.82274e+08	18	1.56819e+07	4.69635	0.0228423
241319	9.06603e+08	2	4.53301e+08	1.37501e+10	18	7.63892e+08	0.59341	0.562893
241265	2.98525e+07	2	1.49263e+07	2.3334e+08	18	1.29633e+07	1.15142	0.338408
241141	3.25733e+07	2	1.62866e+07	4.48155e+08	18	2.48975e+07	0.654148	0.531811
241095	5.83167e+08	2	2.91584e+08	4.04513e+08	18	2.2473e+07	12.9749	0.000324225
241063	4.03517e+08	2	2.01758e+08	5.41352e+09	18	3.00751e+08	0.670849	0.523602
241037	7.352e+06	2	3.676e+06	6.92041e+07	18	3.84467e+06	0.956128	0.403059
240643	5.34101e+07	2	2.67051e+07	5.71552e+08	18	3.17529e+07	0.841028	0.447526
240346	1.70293e+08	2	8.51467e+07	1.62949e+09	18	9.05271e+07	0.940566	0.408773
240264	1.35909e+07	2	6.79543e+06	7.19253e+07	18	3.99585e+06	1.70062	0.210621
239859	6.33669e+07	2	3.16835e+07	1.50007e+09	18	8.33374e+07	0.380183	0.689098
239312	8.31263e+09	2	4.15631e+09	1.54534e+10	18	8.58522e+08	4.84124	0.0207781
238571	4.21587e+08	2	2.10793e+08	2.16548e+09	18	1.20304e+08	1.75217	0.201706
238549	2.68966e+08	2	1.34483e+08	2.45316e+08	18	1.36287e+07	9.86765	0.00127856
237978	2.88457e+08	2	1.44229e+08	3.12274e+09	18	1.73486e+08	0.831357	0.451504
237946	1.09771e+08	2	5.48854e+07	8.5909e+08	18	4.77272e+07	1.14998	0.338841
237488	4.27664e+07	2	2.13832e+07	1.23094e+08	18	6.83856e+06	3.12686	0.0683042
236875	1.00989e+08	2	5.04946e+07	4.18123e+08	18	2.32291e+07	2.17377	0.142688
236709	8.03167e+08	2	4.01584e+08	7.93894e+08	18	4.41052e+07	9.10513	0.0018534
235770	5.5691e+07	2	2.78455e+07	9.74576e+07	18	5.41431e+06	5.14295	0.0171129
234636	4.74431e+08	2	2.37216e+08	1.08478e+09	18	6.02655e+07	3.93618	0.0381881
234622	1.85166e+07	2	9.2583e+06	2.16459e+07	18	1.20255e+06	7.69889	0.00383703
234580	5.40789e+09	2	2.70394e+09	7.07583e+09	18	3.93102e+08	6.87849	0.00603811
233104	6.51568e+09	2	3.25784e+09	8.12781e+09	18	4.51545e+08	7.21487	0.00499989
233005	2.53142e+09	2	1.26571e+09	3.71025e+09	18	2.06125e+08	6.14051	0.00926655
232659	2.55747e+09	2	1.27873e+09	2.58276e+09	18	1.43487e+08	8.91186	0.00204134
232639	4.28937e+09	2	2.14469e+09	8.01568e+09	18	4.45316e+08	4.8161	0.0211209
232604	1.33124e+10	2	6.65619e+09	2.55614e+10	18	1.42008e+09	4.6872	0.02298
231796	4.52858e+10	2	2.26429e+10	3.29883e+11	18	1.83268e+10	1.2355	0.314195
231792	1.69116e+09	2	8.45581e+08	2.0581e+09	18	1.14339e+08	7.39538	0.00452573
231544	9.38952e+08	2	4.69476e+08	2.83935e+09	18	1.57741e+08	2.97624	0.0764362
231511	4.69291e+08	2	2.34646e+08	1.46969e+09	18	8.16495e+07	2.87381	0.0825792
231207	1.69606e+10	2	8.48028e+09	1.32243e+11	18	7.34686e+09	1.15427	0.337554
229199	3.01301e+08	2	1.5065e+08	2.55803e+08	18	1.42113e+07	10.6008	0.000907237
229105	1.80237e+09	2	9.01187e+08	3.50522e+09	18	1.94734e+08	4.62778	0.0238977
228919	1.05992e+07	2	5.29959e+06	9.95674e+06	18	553152	9.5807	0.00146765
228911	3.08898e+10	2	1.54449e+10	3.7024e+11	18	2.05689e+10	0.750887	0.486167
228605	2.88579e+11	2	1.44289e+11	2.65016e+11	18	1.47231e+10	9.8002	0.00132045
228249	2.11177e+09	2	1.05589e+09	8.05019e+09	18	4.47233e+08	2.36093	0.122873
227675	3.42738e+09	2	1.71369e+09	5.29461e+09	18	2.94145e+08	5.82601	0.0111934
225881	2.45932e+10	2	1.22966e+10	3.34949e+10	18	1.86083e+09	6.60815	0.00704726
224815	7.44653e+06	2	3.72327e+06	1.93366e+08	18	1.07425e+07	0.346591	0.711711
224798	2.31691e+06	2	1.15845e+06	8.72541e+06	18	484745	2.38982	0.120096
224583	6.95201e+07	2	3.476e+07	1.72821e+08	18	9.60117e+06	3.62039	0.0477009
224529	8.27792e+07	2	4.13896e+07	1.11297e+08	18	6.18319e+06	6.69389	0.00670823
224522	2.00354e+09	2	1.00177e+09	3.57926e+09	18	1.98848e+08	5.03787	0.0183008
223907	2.10329e+08	2	1.05165e+08	4.32129e+08	18	2.40072e+07	4.38055	0.0281784
223905	5.02673e+07	2	2.51337e+07	1.08428e+08	18	6.02376e+06	4.17242	0.0324483
223778	3.06734e+09	2	1.53367e+09	3.3364e+10	18	1.85356e+09	0.82742	0.453135
223704	1.349e+09	2	6.745e+08	2.45235e+09	18	1.36242e+08	4.95075	0.0193555
223531	9.87906e+07	2	4.93953e+07	2.71588e+08	18	1.50882e+07	3.27377	0.0612889
222058	1.02582e+07	2	5.12911e+06	2.78956e+07	18	1.54976e+06	3.30963	0.0597006
221562	3.47695e+09	2	1.73848e+09	1.45765e+10	18	8.09805e+08	2.14678	0.145826
220100	1.89744e+07	2	9.48722e+06	4.96657e+07	18	2.75921e+06	3.43839	0.0543633
220009	3.09567e+09	2	1.54783e+09	4.39742e+09	18	2.44301e+08	6.33575	0.00825727
218860	2.7476e+07	2	1.3738e+07	4.4913e+08	18	2.49517e+07	0.550583	0.586022
218821	3.84012e+09	2	1.92006e+09	6.29248e+09	18	3.49582e+08	5.49244	0.0137375
218767	2.23531e+09	2	1.11766e+09	6.14495e+09	18	3.41386e+08	3.27388	0.061284
218699	6.65771e+11	2	3.32885e+11	5.93724e+12	18	3.29847e+11	1.00921	0.384223
218591	2.57277e+10	2	1.28639e+10	1.30858e+11	18	7.26987e+09	1.76948	0.198807
217866	5.70261e+08	2	2.85131e+08	1.72051e+09	18	9.55837e+07	2.98305	0.0760461
217842	5.43485e+07	2	2.71742e+07	6.29282e+08	18	3.49601e+07	0.777292	0.474477
217809	7.6857e+07	2	3.84285e+07	4.69798e+08	18	2.60999e+07	1.47236	0.255729
216860	2.01391e+10	2	1.00695e+10	5.77529e+10	18	3.2085e+09	3.1384	0.0677221
215490	5.21602e+09	2	2.60801e+09	2.7229e+10	18	1.51272e+09	1.72405	0.206516
215066	3.91624e+06	2	1.95812e+06	7.29394e+06	18	405219	4.83224	0.0209001
214528	4.96249e+08	2	2.48124e+08	7.39092e+08	18	4.10606e+07	6.04288	0.0098221
213164	6.99661e+08	2	3.4983e+08	2.74589e+09	18	1.52549e+08	2.29323	0.129664
213143	5.73696e+06	2	2.86848e+06	7.37309e+06	18	409616	7.00284	0.0056287
212208	1.84103e+10	2	9.20517e+09	5.26362e+11	18	2.92424e+10	0.314789	0.733881
208686	1.30032e+10	2	6.50161e+09	2.60784e+10	18	1.4488e+09	4.48758	0.0262287
206309	4.71615e+10	2	2.35808e+10	1.63346e+11	18	9.07476e+09	2.5985	0.101992
205670	2.17318e+09	2	1.08659e+09	1.13489e+10	18	6.30494e+08	1.72339	0.20663
204426	1.1598e+09	2	5.79902e+08	3.32445e+09	18	1.84692e+08	3.13984	0.0676497
204344	1.74397e+11	2	8.71983e+10	7.17204e+11	18	3.98447e+10	2.18846	0.14101
203765	1.44362e+10	2	7.21808e+09	2.44094e+10	18	1.35608e+09	5.32276	0.0152736
202834	1.00716e+08	2	5.03579e+07	1.28048e+08	18	7.11377e+06	7.07894	0.00539343
200710	1.04647e+09	2	5.23234e+08	1.31913e+10	18	7.32852e+08	0.71397	0.503051
200658	6.00023e+08	2	3.00012e+08	2.37476e+09	18	1.31931e+08	2.27401	0.131667
200595	1.68895e+10	2	8.44476e+09	3.14515e+10	18	1.74731e+09	4.83302	0.0208896
200541	3.60919e+09	2	1.80459e+09	7.26717e+10	18	4.03732e+09	0.446978	0.646467
200490	4.22201e+08	2	2.111e+08	3.40425e+09	18	1.89125e+08	1.11619	0.349163
200421	2.13013e+10	2	1.06506e+10	4.35987e+11	18	2.42215e+10	0.439718	0.650956
199463	3.83815e+08	2	1.91907e+08	4.82029e+08	18	2.67794e+07	7.16623	0.00513693
199338	1.63326e+10	2	8.1663e+09	9.68574e+10	18	5.38097e+09	1.51763	0.245993
199319	9.68407e+07	2	4.84203e+07	8.30988e+08	18	4.6166e+07	1.04883	0.370802
